# Supplementary material for: The role of gender on academic performance in STEM-related disciplines: Data from a tertiary institution
Source: Data Brief. 2018 Mar 17;18:360–74. doi: 10.1016/j.dib.2018.03.052 (PMC5996299; doi:10.1016/j.dib.2018.03.052)
Supplement: Supplementary file 2 — Supplementary material [file mmc2.xlsx]

## Sheet: Sheet1
ID No	Prog Code	Gender	YoG	CGPA	CGPA100	CGPA200	CGPA300	CGPA400	SGPA
42308	ICE	Female	2010	3.22751	2.875	3.475	2.61538	2.89831	3.125		KEY
70978	BCH	Female	2010	3.57627	3.25	4.2619	3.36842	3.46939	3.02083		ID No	Randomly generated number sequence
31602	BCH	Male	2010	2.21145	1.77778	1.97917	1.48958	2.51111	2.1875		Prog Code	Program of Study
63847	BCH	Male	2010	2.70297	2.67391	2.44231	2	2.34831	3.19444		Gender	Gender
30158	BCH	Female	2010	3.88166	3.6087	3.6875	3.625	4.5814	4.23611		YoG	Year of Graduation
51740	BCH	Male	2010	2.97093	2.65957	2.97917	3.28125	3.06667	3.125		CGPA	Overall Cumulative Grade Point Average
76075	BCH	Male	2010	3.33721	3.68085	3	3.4375	3.27907	3.02083		CGPA100	Cumulative Grade Point Average at the end of the first year
60888	BCH	Female	2010	2.55981	2.29787	2.5	2.28571	2.76812	2.67857		CGPA200	Cumulative Grade Point Average at the end of the second year
43378	BCH	Male	2010	3.76471	3.29787	3.64	3.875	4.36585	3.125		CGPA300	Cumulative Grade Point Average at the end of the third year
80307	BCH	Female	2010	3.95808	3.93617	3.89362	3.8125	4.17073	3.98438		CGPA400	Cumulative Grade Point Average at the end of the fourth year
82483	BCH	Female	2010	3.98817	3.82979	4.06383	3.5625	4.39535	4.10714		SGPA	Secondary School Cumulative Grade Point Average
40021	BCH	Male	2010	3.02247	2.93617	3.01923	3	3.12766	2.91667
54093	BCH	Female	2010	4.99401	5	4.97872	5	5	4.14062
87694	BCH	Female	2010	3.29508	3.85106	3.26	2.5625	3.27778	3.125		PROGRAM OF STUDY
36750	BCH	Female	2010	4.44311	4.31915	4.2766	4.53125	4.70732	2.89062		BCH	Biochemistry
33891	BCH	Female	2010	4.21765	4.02128	4.18	4.1875	4.5122	2.5		BLD	Building technology
59057	BCH	Male	2010	3.61494	4.02128	3.54902	3.34375	3.45455	3.03571		CEN	Computer Engineering
72189	BCH	Female	2010	3.91765	3.74468	3.97872	3.6875	4.20455	3.54167		CHE	Chemical Engineering
81428	BCH	Male	2010	3.29032	3.40426	2.37097	3.90625	4	2.55208		CHM	Industrial Chemistry
93847	BCH	Male	2011	3.77108	3.89362	3.51064	3.83871	3.87805	3.125		CIS	Computer Science
60462	BCH	Female	2011	3.85882	3.44681	3.62745	3.90323	4.58537	3.59375		CVE	Civil Engineering
89501	BCH	Female	2011	4.39759	4.04255	4.38298	4.51613	4.73171	3.51562		EEE	Electrical and Electronics Engineering
95498	BCH	Female	2011	3.41379	3	3.48	3.41935	3.76087	3.125		ICE	Information and Communication Engineering
48552	BCH	Female	2011	4.14458	3.34043	4.55319	4.3871	4.41463	4.21875		MAT	Mathematics
77591	BCH	Female	2011	4.59036	4.34043	4.70213	4.74194	4.63415	3.51562		MCB	Microbiology
68825	BCH	Female	2011	3.9759	3.78723	4.25532	3.64516	4.12195	2.98611		MCE	Mechanical Engineering
67261	BCH	Male	2011	2.68718	2.48936	2.62121	2.51613	3.05882	3.35938		MIS	Management and Information System
47144	BCH	Female	2011	4.04819	3.65957	4.17021	4.03226	4.36585	3.35938		PET	Petroleum Engineering
85814	BCH	Female	2011	3.64497	3.31915	3.44898	4.16129	3.85714	2.65625		PHYE	Industrial Physics-Electronics and IT Applications
69531	BCH	Female	2011	4.26506	4.2766	4.21277	4.51613	4.12195	4.02778		PHYG	Industrial Physics-Applied Geophysics
79884	BCH	Male	2011	2.63402	2.97872	2.55738	2.32258	2.6	2.8125		PHYR	Industrial Physics-Renewable Energy
45410	BCH	Female	2011	4.57831	4.2766	4.74468	4.70968	4.63415	3.82812
60050	BCH	Female	2011	2.70103	2.74468	2.36923	2.84848	2.88235	3.125
76544	BCH	Female	2011	2.82915	2.93617	2.50794	2.67742	3.17241	3.30357
39674	BCH	Female	2011	3.90361	3.61702	3.80851	3.93548	4.31707	3.66071
60321	BCH	Female	2011	4.02976	3.74468	3.89362	4.29032	4.30233	4.0625
51531	BCH	Female	2011	3.89412	3.31915	4.12766	4.15152	3.88889	2.94643
90431	BCH	Male	2011	3.75904	3.91489	3.68085	3.54839	3.82927	2.89062
85661	BCH	Female	2011	3.55952	3.65957	3.30612	3.70968	3.63415	3.54167
29174	BCH	Female	2011	3.70482	3.59574	3.38298	4	3.97561	3.35938
51383	BCH	Female	2011	3.40698	3.3617	3.18	3.19355	3.86364	3.04688
75401	BCH	Male	2011	2.82741	2.78723	2.25373	3.06452	3.46154	2.73438
56392	BCH	Female	2011	4.16867	3.97872	4.17021	4.45161	4.17073	2.56944
25220	BCH	Female	2011	3.25714	3.2766	3.17308	3.12903	3.42222	3.59375
96366	BCH	Female	2011	2.62376	2.59574	2.33846	2.29032	3.13559	3.4375
42908	BCH	Female	2011	2.71782	3.12766	2.50877	2.22581	2.83582	2.84722
66373	BCH	Female	2011	4.6988	4.29787	4.7234	4.93548	4.95122	4.45312
50580	BCH	Male	2011	3.31034	3.2766	3.14286	3.41935	3.44681	2.96875
94666	BCH	Female	2011	4.01183	4	3.61224	3.96774	4.52381	3.82812
31083	BCH	Male	2011	2.49254	2.89362	1.93939	2.45455	2.83636	3.04688
53806	BCH	Male	2011	3.21229	3.29787	2.84483	3.45161	3.44186	3.5625
87210	BCH	Female	2011	2.97382	2.70213	2.64583	3.25806	3.27692	2.96875
63782	BCH	Female	2011	4.02367	3.42553	4.12	4.35484	4.34146	2.94643
94070	BCH	Female	2011	3.85207	3.46809	3.68085	3.63636	4.43182	3.75
44700	BCH	Female	2011	3.24468	2.97872	3.04839	3.22581	3.77083	2.76786
77630	BCH	Female	2011	2.92818	2.87234	2.47458	3	3.31915	3.35938
52334	BCH	Male	2011	2.84211	3.46809	2.67213	2.12903	2.90196	2.85714
41007	BCH	Female	2011	3.65896	3.29787	4	3.32258	3.8913	3.125
26773	BCH	Female	2011	2.91878	2.42553	2.45902	2.80645	3.86207	2.5
76637	BCH	Female	2011	2.89418	2.6383	3.06	2.87879	2.9661	2.84722
66754	BCH	Female	2011	4.18343	3.61702	4.45833	3.84848	4.55814	3.92857
36874	BCH	Female	2011	4.10241	3.46809	4.34043	4.35484	4.36585	3.35938
48459	BCH	Female	2012	3.53659	3.71111	3.45833	3.80645	3.225	2.77778
69939	BCH	Female	2012	4.65244	4.71739	4.52174	4.67742	4.70732	4.44444
33742	BCH	Female	2012	2.50785	2.71739	1.96429	2.6129	2.71667	2.85714
34327	BCH	Female	2012	3.17514	3.17391	2.94231	3.32258	3.33333	2.57812
77803	BCH	Female	2012	2.72826	3.26087	2.62264	3	2.22222	2.89062
79182	BCH	Male	2012	2.99425	3.32609	2.76	3	2.79592	3.26389
74121	BCH	Female	2012	2.69792	2.78261	2.46809	2.41935	2.84286	3.4375
68121	BCH	Female	2012	2.71809	2.78261	2.5625	2.67742	2.56522	3.28125
56856	BCH	Female	2013	2.17647	2.76087	1.93333	2.80645	1.79762	2.77778
78395	BCH	Male	2012	2.77596	3.45652	2.73913	2.54839	2.32258	3.4375
62002	BCH	Female	2012	2.4798	2.6087	2.56897	2.32258	2.38095	2.45536
34280	BCH	Female	2012	3.34911	3.26087	3.30435	3.3871	3.45652	3.125
58040	BCH	Female	2012	4.2439	4.19565	4.21739	4.3871	4.21951	3.54167
48071	BCH	Female	2012	2.56784	3.04348	2.5	2.54839	2.29688	2.16912
68279	BCH	Female	2012	4.64634	4.43478	4.69565	4.67742	4.80488	4.375
32512	BCH	Female	2012	4.35976	4.28261	4.41304	4.25806	4.46341	3.88889
23893	BCH	Male	2012	3.28902	3.28261	2.85185	3.22581	3.72727	2.63889
40002	BCH	Female	2012	3.41566	3.67391	3.17391	3.67742	3.2093	2.6875
32972	BCH	Male	2012	2.4973	2.84783	2.375	2.45161	2.35	2.29167
36440	BCH	Female	2012	3.36905	3.58696	3.36	3.3871	3.12195	3.35938
40727	BCH	Female	2012	3.72289	3.84783	3.43478	3.67742	3.93023	3.30357
74956	BCH	Female	2013	2.31944	2.52174	1.96552	1.96774	2.59259	2.66667
72281	BCH	Male	2012	3.12941	3.30435	2.84783	3.32258	2.97959	3.47222
94807	BCH	Male	2012	3.17241	3.5	3.02174	2.93548	3.15686	3.21429
89200	BCH	Female	2012	3.50595	3.41304	3.47826	3.48387	3.64444	3.04688
96620	BCH	Female	2013	1.91189	2.13043	1.84483	2.22581	1.73913	2.76786
28959	BCH	Female	2012	2.84153	3.32609	2.7963	2.90323	2.42308	2.65625
81977	BCH	Female	2012	3.50595	3.93478	3.08696	3.45161	3.53333	3.0625
47255	BCH	Female	2012	3.39521	3.15217	3.45833	3.54839	3.31818	3.35938
44321	BCH	Female	2012	3.75595	3.82609	3.94	3.90323	3.34146	3.125
25299	BCH	Female	2012	4.04217	4.30435	4.0625	4.25806	3.56098	3.26389
89035	BCH	Male	2012	4.01829	4.43478	4.06522	3.87097	3.60976	3.82812
88657	BCH	Female	2012	2.88333	2.95652	3.08696	2.87097	2.66667	3.21429
34754	BCH	Female	2014	2.27948	2.83333	2.57627	2.15	1.80488	2.65625
52769	BCH	Male	2013	2.97765	2.72917	3.46939	2.12903	3.2549	2.08333
71184	BCH	Female	2013	4.35366	4.35417	4.52174	3.93548	4.48718	3.125
62114	BCH	Female	2013	3.16763	2.89583	3.22917	3.06452	3.45652	2.5
27991	BCH	Female	2013	4.35976	4.47917	4.45652	3.74194	4.58974	3.51562
65831	BCH	Female	2013	3.3314	3.3125	3.1875	3.22581	3.57778	2.91667
62549	BCH	Female	2013	4.75	4.79167	4.65217	4.70968	4.84615	3.95833
66742	BCH	Female	2013	2.43434	2.60417	2.46809	2.25806	2.375	2.08333
60254	BCH	Female	2013	3.98171	4.16667	3.91304	3.48387	4.23077	3.26389
89412	BCH	Female	2013	3.79518	4.08333	3.42553	3.54839	4.075	2.91667
76310	BCH	Female	2013	2.87634	2.91667	3.07547	3.22581	2.44444	2.89062
65128	BCH	Female	2013	3.86585	4.0625	3.71739	3.64516	3.97436	3.125
39732	BCH	Female	2013	4.30488	4.25	4.28261	4.16129	4.51282	3.54167
70319	BCH	Female	2013	3.98802	3.79167	4.0625	3.70968	4.35	2.5
65473	BCH	Female	2013	4.13415	4.16667	4.13043	4	4.20513	2.42188
61668	BCH	Female	2013	3.65244	3.35417	3.58696	3.48387	4.23077	3.375
55446	BCH	Male	2013	2.62626	3.10417	2.6	2.83871	2.21739	2.65625
73235	BCH	Male	2013	4.10976	4.33333	4.30435	3.3871	4.17949	2.70833
73918	BCH	Female	2013	3.55621	3.5625	3.31915	3.09677	4.13953	2.70833
36603	BCH	Female	2013	4.55488	4.64583	4.34783	4.48387	4.74359	2.36111
40934	BCH	Male	2013	3.73964	3.85417	3.93478	2.74194	4.11364	2.95139
62591	BCH	Female	2013	4.22561	3.95833	4.21739	4.03226	4.71795	4.375
44387	BCH	Female	2013	4.15244	4.08333	4.21739	3.83871	4.41026	4.14062
25727	BCH	Female	2013	3.28402	3.14583	3.65217	2.70968	3.45455	3.54167
33165	BCH	Female	2013	4.30488	4.08333	4.43478	4.16129	4.53846	3.81944
30063	BCH	Female	2013	4.04268	3.72917	4.04348	3.93548	4.51282	3.54167
26083	BCH	Female	2013	4.19277	3.85417	4.0625	4.45161	4.5641	3.68056
45732	BCH	Female	2013	2.54592	1.72917	2.40351	2.6129	3.3	2.56944
80688	BCH	Male	2013	2.82456	2.875	2.89362	2.3871	3	3.82812
62099	BCH	Female	2013	3.25862	3.79167	3.18367	2.35484	3.3913	2.42188
27055	BCH	Female	2013	4.3253	4.375	4.14583	4.32258	4.48718	2.42647
76642	BCH	Female	2013	3.86585	3.97917	3.6087	3.54839	4.28205	3.19444
25569	BCH	Female	2013	3.19429	3.27083	3.29167	2.64516	3.375	1.75781
30867	BCH	Female	2013	4.25	4.125	4.45652	4.22581	4.17949	2.15278
61462	BCH	Male	2013	3.82635	3.72917	3.7234	3.80645	4.07317	2.84722
31615	BCH	Male	2013	3.36095	3.375	3.34694	3.32258	3.39024	3.22917
35331	BCH	Female	2014	3.47126	3.45833	3.33333	3.93548	3.31915	3.125
70546	BCH	Male	2014	3.46486	2.83333	3.44	4.12903	3.66071	2.1875
83356	BCH	Female	2014	3.63743	3.97917	3.1087	3.70968	3.76087	2.91667
89894	BCH	Female	2014	4.90588	4.75	4.97826	4.93548	4.97778	3.54167
63387	BCH	Female	2014	3.02151	2.72917	2.91667	3.03226	3.33898	2.63889
95377	BCH	Female	2014	4.62941	4.45833	4.78261	4.64516	4.64444	3.35938
67162	BCH	Female	2014	4.2	3.77083	4.36957	4.16129	4.51111	2.98611
57610	BCH	Male	2014	4.05814	3	4.02083	4.80645	4.71111	2.84722
29869	BCH	Female	2014	3.6954	3.6875	3.34783	3.64516	4.06122	2.63889
55505	BCH	Female	2014	3.61765	3.85417	3.36957	3.67742	3.57778	2.29167
54816	BCH	Female	2014	4.24118	4.33333	4.04348	4.51613	4.24444	3.20312
69822	BCH	Male	2014	3.06704	2.95833	2.9375	3.51613	3.01923	2.41071
29696	BCH	Female	2014	3.71512	3.58333	3.65217	3.83871	3.82979	2.46528
96250	BCH	Female	2014	4.11176	3.95833	4.13043	4.35484	4.08889	3.33333
62285	BCH	Female	2014	4.38235	3.97917	4.13043	4.77419	4.8	3.98438
92589	BCH	Female	2014	3.02793	3.3125	2.54167	2.96774	3.25	2.77778
97014	BCH	Female	2014	3.26136	3.5	2.95652	3.32258	3.27451	4.18269
29835	BCH	Male	2014	4.32558	3.6875	4.1875	4.93548	4.73333	2.56944
56265	MCB	Male	2010	4.12644	4.35417	3.47917	4.43333	4.35417	3.19444
32236	MCB	Male	2010	2.91753	3.10417	2.26667	3.3871	3.2037	3.59375
95984	MCB	Female	2010	3.17112	2.70833	2.85246	3.93333	3.5625	2.85714
24519	MCB	Female	2010	3.97727	3.58333	3.66	4.66667	4.27083	2.96875
29994	MCB	Female	2010	3.96023	3.89583	3.70588	4.06667	4.23404	2.98611
64063	MCB	Female	2010	4.25862	4.16667	4.125	4.3	4.45833	2.29167
83948	MCB	Female	2010	3.85227	3.66667	3.7	4.16667	4	4.10714
33118	MCB	Female	2010	3.19171	3.02083	2.68966	3.57143	3.27586	3.28125
94989	MCB	Male	2011	3.78107	3.56522	3.2449	4.3871	4.18605	3.51562
27993	MCB	Female	2011	3.12105	3.19565	2.54688	3.6129	3.4898	2.85714
55933	MCB	Female	2011	4.70303	4.69565	4.53061	4.86207	4.80488	3.68056
54319	MCB	Male	2011	3.14054	3.26087	2.54688	3.80645	3.40909	3.81944
37769	MCB	Male	2011	2.28571	2.53061	1.98438	2.51613	2.2875	2.73438
65790	MCB	Female	2011	2.61084	2.58696	2.02941	2.64516	3.2931	2.73438
38329	MCB	Female	2011	2.53365	2.54348	2.21875	2.83871	2.68657	2.94643
67765	MCB	Female	2011	3.60588	3.69565	3.5102	3.67742	3.56818	3.125
85500	MCB	Male	2011	2.55814	3.15217	1.71642	3.54839	2.53521	2.26562
72755	MCB	Female	2011	2.5	2.67391	1.9403	3	2.68919	3.30357
54660	MCB	Female	2011	3.39412	3.67391	2.94118	3.75862	3.38636	3.125
78198	MCB	Female	2011	2.93122	3.04348	2.27273	3.35484	3.47826	2.26562
50420	MCB	Female	2011	2.59524	2.97826	2.34328	2.58065	2.59091	2.96875
71972	MCB	Female	2011	3.73964	3.26087	3.24528	4.41379	4.43902	3.67188
45568	MCB	Female	2011	3.87425	3.6087	3.53061	4.29032	4.26829	3.59375
41438	MCB	Female	2012	2.2887	2.45652	2.23077	2.16129	2.24242	3.4375
76075	MCB	Male	2014	2.31553	2.6087	1.98387	1.77419	2.67164	2.67857
78063	MCB	Female	2011	4.24848	4.06522	4.18367	4.58621	4.29268	3.90625
86041	MCB	Female	2011	2.28251	2.34783	2.03125	2.22581	2.46341	2.85714
25836	MCB	Female	2011	3	2.65217	2.92308	3.2069	3.28571	2.94643
75888	MCB	Female	2011	3.63636	3.19565	3.4	4.51613	3.77273	2.5
42113	MCB	Female	2011	4.21557	3.8913	4.03922	4.65517	4.4878	3.04688
87505	MCB	Female	2011	3.54118	3.41304	3.2037	4.27586	3.60976	3.125
41255	MCB	Female	2011	3.16477	3.30435	2.58621	3.19355	3.80488	3.75
38409	MCB	Female	2011	3.92941	3.69565	3.64815	4.51724	4.14634	3.4375
64152	MCB	Female	2011	4.24848	3.8913	4.18367	4.62069	4.46341	3.04688
90420	MCB	Female	2011	4.50303	4.3913	4.20408	4.82759	4.7561	3.51562
60775	MCB	Female	2011	2.92147	3.04348	2.55385	2.90323	3.30612	3.75
37039	MCB	Male	2011	3.46328	3.26087	2.88136	4.19355	3.97561	2.91667
91230	MCB	Female	2011	4.2515	3.47826	4.36735	4.54839	4.7561	2.34375
39114	MCB	Female	2011	3.97605	3.26087	3.83673	4.51724	4.53488	3.125
62205	MCB	Female	2011	3.46927	3.15217	2.72414	4.03226	4.38636	3.51562
71910	MCB	Female	2011	4.54545	4.43478	4.53061	4.72414	4.56098	3.82812
82394	MCB	Male	2012	2.18182	2.26087	1.80822	3.3871	2.01235	2.85714
54606	MCB	Female	2011	3.82941	3.54348	3.42308	4.16129	4.41463	3.4375
74973	MCB	Female	2011	3.66474	3.32609	3.13208	4.27586	4.24444	3.28125
28749	MCB	Female	2011	4.08982	3.5	3.94118	4.62069	4.56098	3.90625
29406	MCB	Male	2011	3.27778	3.41304	3.12245	3.29032	3.2963	3.28125
50336	MCB	Female	2011	3.80588	3.45652	3.47059	4.27586	4.25	3.51562
34627	MCB	Female	2011	3.4086	3.08696	3.2	3.83871	3.69388	3.04688
65917	MCB	Female	2011	4.55152	4.34783	4.71429	4.7931	4.41463	3.75
70068	MCB	Female	2011	2.50224	3.02174	2.68852	3.22581	2.29688	2.15278
55791	MCB	Male	2011	3.89222	3.30435	3.67347	4.45161	4.39024	2.73438
77762	MCB	Female	2011	4.04192	3.95652	3.93878	4.41935	3.97561	4.0625
79850	MCB	Female	2011	3.68235	3.63043	3.18519	4.03448	4.14634	3.83929
46988	MCB	Male	2012	4.62941	4.18182	4.53061	4.93103	4.95833	2.375
38648	MCB	Female	2012	3.84337	3.63265	3.55102	4.24138	4.17949	2.60417
84765	MCB	Female	2014	1.96154	1.71429	1.75676	1.64151	2.72414	2.96875
56919	MCB	Male	2012	3.69364	3.20408	3.45283	4.03226	4.14286	3.57143
64979	MCB	Female	2012	2.77551	2.89796	2.21667	3.25806	3	2.89062
68153	MCB	Female	2012	2.79695	3.32653	2.03279	3.6129	2.62069	2.63889
29904	MCB	Female	2012	4.06433	3.71429	3.72549	4.48276	4.59524	3.68056
88770	MCB	Male	2012	4.28571	3.95918	4.21569	4.65517	4.51282	3.4375
33831	MCB	Female	2012	3.0113	2.69388	2.81481	3.70968	3.11628	2.45833
70995	MCB	Female	2012	3.02186	2.79592	2.72881	3.90323	2.85106	2.67857
79294	MCB	Female	2012	3.84706	3.55102	3.4902	4.51724	4.17073	4.10714
75612	MCB	Female	2012	3.53179	3.71429	2.77358	4.17241	3.83333	3.26389
71023	MCB	Female	2012	3.5	3.22449	3	3.87097	4.23256	2.66667
95084	MCB	Female	2012	4.5	4.30612	4.28571	4.86207	4.74359	3.51562
70709	MCB	Male	2012	3.07143	2.89796	2.91379	3.6129	3.09091	2.8125
76227	MCB	Female	2013	2.1179	1.69388	1.76562	3.19355	2.23529	3.125
28270	MCB	Female	2012	3.45304	2.58696	3.26923	4.30303	3.88	3.35938
91438	MCB	Female	2012	3.1694	2.69388	2.88889	4	3.42857	2.34375
34666	MCB	Female	2012	3.12234	3.44898	2.4	3.41935	3.5	3.61111
62254	MCB	Male	2013	2.82775	2.26531	2.875	3.58065	2.84932	3.03571
63687	MCB	Female	2012	2.50746	2.59184	2.16667	2.80645	2.40278	3.05556
61676	MCB	Female	2012	4.1369	3.44898	4.47059	4.58621	4.23077	3.40278
58690	MCB	Female	2012	4.41071	4.34694	4.01961	4.72414	4.76923	4.29688
29337	MCB	Male	2012	2.51961	2.40816	2.0339	2.6129	3	2.54464
64657	MCB	Male	2012	4.5241	4.36735	4.59184	4.65517	4.53846	4.02778
86769	MCB	Female	2012	3.88889	3.57143	3.64815	4.51724	4.15385	3.875
51863	MCB	Female	2012	2.48309	2	2.25397	2.51613	2.92537	2.77778
81642	MCB	Female	2014	1.79268	1.65306	1.8	1.74194	1.86792	2.125
48363	MCB	Female	2012	3.70391	3.14286	3.37097	4.32258	3.86047	2.5
52884	MCB	Female	2012	4.01205	3.55102	4.02041	4.58621	3.85714	3.30357
30373	MCB	Female	2012	4.15663	4.20408	3.97959	4.62069	3.97436	3.125
39768	MCB	Male	2013	2.07207	3.04082	1.94	2.22581	1.57609	3.125
67454	MCB	Female	2012	2.51872	2.44898	2.11864	3.09524	2.51562	2.89062
55958	MCB	Female	2012	4.02976	3.77551	3.76471	4.82759	4.10256	3.98438
84612	MCB	Male	2012	3.61236	3.18367	3.51786	4.35484	3.69048	2.91667
65308	MCB	Female	2012	3.35294	3.30612	3.36842	3.68966	3.01818	2.63889
84684	MCB	Female	2012	3.98225	3.30612	4.16327	4.55172	4.16667	2.5
87463	MCB	Female	2012	2.3445	2.69388	2.01754	2.06452	2.48611	2.16912
64777	MCB	Female	2013	2.18777	2.4898	2.06667	2.48387	2	3.47222
69247	MCB	Female	2012	3.60571	3.36735	3.17857	4.23333	3.74419	2.70833
24100	MCB	Female	2012	3.30058	2.93878	3.01887	3.89655	3.66667	3.86029
55026	MCB	Female	2012	3.79167	3.55102	3.10204	4.62069	4.31707	3.20312
33743	MCB	Female	2012	4.26036	4.06122	4.14286	4.62069	4.38095	3.125
65869	MCB	Female	2012	3.88889	3.59184	3.73469	4.03448	4.29545	3.40278
56611	MCB	Female	2012	4.45783	4.04082	4.40816	4.72414	4.84615	2.94643
95820	MCB	Male	2012	4.54438	4.22449	4.65306	4.58621	4.7619	4.29688
61373	MCB	Female	2013	4.27381	4.04082	4.15686	4.58621	4.48718	2.1875
54104	MCB	Female	2014	2.19431	2.22917	1.93103	2.34375	2.31507	2.98611
35893	MCB	Male	2013	3.97605	3.95833	4.02041	3.51724	4.26829	2.70833
35370	MCB	Female	2013	2.59067	2.58333	2.2	2.41935	3.12963	2.41667
78033	MCB	Female	2013	4.04734	3.77083	3.90385	3.86667	4.71795	2.65625
55766	MCB	Female	2013	2.7398	2.77083	1.95082	2.54839	3.67857	2.70833
61204	MCB	Male	2013	4.14201	3.83333	3.96078	4.2069	4.68293	3.68056
68727	MCB	Female	2013	3.43503	3.29167	3.13725	3.41379	3.89796	3.68056
30681	MCB	Male	2013	3.09091	3.35417	2.55357	2.87097	3.68293	2.27941
61527	MCB	Female	2013	4.4491	4.41667	4.21569	4.34483	4.87179	3.95833
75468	MCB	Female	2013	2.42424	2.20833	2.2	2.32258	2.88136	2.34375
63093	MCB	Female	2013	2.45	2.5625	1.72131	2.70968	2.85507	3.04688
91670	MCB	Female	2013	2.84577	2.72917	2.64062	2.3871	3.41379	2.57812
94773	MCB	Female	2013	3.85629	3.79167	3.64706	3.82759	4.23077	2.96875
91114	MCB	Female	2013	2.33803	2.02083	1.88525	2.55319	2.91228	2.14286
47396	MCB	Male	2013	3.80473	3.875	3.29412	3.44828	4.60976	3.20312
63328	MCB	Male	2013	2.47179	2.64583	1.78333	2.51613	3.03571	3.125
91867	MCB	Female	2013	3.92571	3.95833	3.59615	3.6129	4.5	3.39844
65260	MCB	Female	2013	4.2426	4.22917	3.98039	4	4.7561	3.61111
74172	MCB	Female	2013	3.26705	3.45833	2.62069	3.55172	3.7561	2.84722
26234	MCB	Female	2013	3.88166	4.08333	3.5098	3.37931	4.46341	2.63889
85544	MCB	Female	2013	2.68844	2.875	2.09677	2.73529	3.16364	2.5
94288	MCB	Male	2013	3.61364	2.875	3.07843	4.48276	4.39583	2.91667
39347	MCB	Female	2013	2.70899	3.08333	2.08621	2.77419	3.01923	2.41071
73044	MCB	Female	2013	3.38983	3.375	2.78571	3.6	4.04651	3.95833
25695	MCB	Male	2013	3.05556	3.14583	2.52632	2.93103	3.69565	2.84722
36723	MCB	Male	2013	2.96216	3.16667	2.55357	2.25806	3.66	2.42188
80074	MCB	Female	2013	4.21557	4.0625	3.94118	4.2069	4.76923	3.57143
83435	MCB	Female	2013	4.27879	4.29167	4.12245	4.03448	4.64103	2.8125
88837	MCB	Female	2014	2.38	2.5	1.95161	2.65789	2.57692	2.73438
74936	MCB	Female	2013	4.22156	4.08333	3.88235	4.41379	4.69231	2.73438
62245	MCB	Female	2013	3.71429	3.77083	3.11111	3.55172	4.5	2.77344
54900	MCB	Female	2013	3.8024	3.60417	3.31373	3.89655	4.61538	1.65441
78766	MCB	Male	2013	2.93478	3.54167	2.2623	2.88889	3.20833	3.04688
69507	MCB	Female	2013	2.72487	2.08333	2.40741	3.06452	3.44444	2.29167
76957	MCB	Female	2013	4.37126	4.1875	4.07843	4.41379	4.94872	3.40278
27975	MCB	Female	2013	4.34731	3.95833	4.27451	4.48276	4.82051	3.47222
54885	MCB	Female	2013	4.04192	4.08333	3.70588	3.82759	4.58974	2.35294
88597	MCB	Female	2013	2.6	2.66667	2.27419	2.29032	3.09259	2.57812
86251	MCB	Female	2013	3.43182	3.14583	3.11538	3.03226	4.37778	2.8125
51979	MCB	Female	2013	3.93642	4	3.60784	3.77419	4.37209	3.26389
76661	MCB	Female	2013	3.98225	3.75	3.88235	3.86207	4.46341	2.41071
84087	MCB	Male	2013	3.27746	3.25	2.88235	3.31034	3.73333	2.04861
24795	MCB	Female	2013	3.1547	3.1875	2.82456	2.89655	3.68085	2.34375
59574	MCB	Female	2014	3.875	3.3125	3.53846	4.65517	4.4359	2.70833
80796	MCB	Female	2014	3.2807	3.52083	2.85714	3.12903	3.03922	2.14844
46255	MCB	Male	2014	3.87719	3.52083	3.64	3.96774	4.5	3.28125
51788	MCB	Female	2014	3.71598	3.4375	3.26531	4.22581	4.19512	2.65625
38612	MCB	Female	2014	4.18182	3.8125	3.85714	4.75862	4.61538	2.91667
60854	MCB	Female	2014	3.64671	3.60417	3.22449	4.10345	3.87805	2.89062
83154	MCB	Male	2014	2.91848	3.41667	2.14286	3.32258	2.94643	3.81944
27184	MCB	Female	2014	3.75862	2.97917	3.52	4.45161	4.37778	2.09559
72640	MCB	Female	2014	4.11976	3.8125	3.79592	4.64516	4.48718	2.77778
31546	MCB	Female	2014	4.13939	4.0625	3.93878	4.34483	4.33333	2.91667
95632	MCB	Female	2014	4.4	4.16667	4.08163	4.82759	4.76923	3.68056
52510	MCB	Female	2014	3.3314	3.39583	2.73469	3.83871	3.56818	1.70139
65844	MCB	Female	2014	3.30857	3.39583	2.64	3.42424	3.71739	2.84722
82841	MCB	Male	2014	3.98788	3.85417	3.57143	4.51724	4.28205	4.09722
53365	MCB	Female	2014	4.29697	3.97917	4.22449	4.62069	4.53846	2.66667
65341	MCB	Female	2014	4.41212	3.89583	4.28571	4.86207	4.87179	3.75
32999	MCB	Female	2014	3.23464	2.95833	2.5102	4.12903	3.64706	2.91667
59543	MCB	Female	2014	3.59394	3.1875	3.5102	4.27586	3.69231	3.26389
76199	MCB	Female	2014	4.10909	3.58333	3.85714	4.48276	4.79487	3.125
39626	MCB	Female	2014	3.89697	3.77083	3.34694	4.48276	4.30769	3.59375
59658	MCB	Female	2014	3.75595	3.54167	3.82	3.96774	3.76923	2.70833
27508	BLD	Female	2010	3.25352	2.30769	2.58	3.56364	3.7037	1.95833
61787	BLD	Male	2011	1.80669	2.15909	2.22449	2.19149	1.88889	2.04861
62223	BLD	Female	2010	2.61345	2.60377	2.18182	2.67241	2.26667	3.03571
94484	BLD	Male	2010	3.77295	3.59574	3.70455	3.43478	3.81481	2.89062
34541	BLD	Male	2010	3.41935	2.88679	3.33333	3.04545	3.4375	2.15278
75696	BLD	Male	2011	3.45455	3.28	4.29545	3.44186	3.03333	3.28125
60639	BLD	Male	2013	2.28014	2.15625	2.09434	2.29231	2.44828	3.125
48560	BLD	Male	2010	4.01478	3.21277	3.86364	4.22727	4.22222	2.5
33258	BLD	Female	2010	4.36318	3.80851	4.34091	4.5	4.40741	3.75
77091	BLD	Male	2010	3.00433	3	3.34091	3.16327	3.07407	3.67188
67598	BLD	Male	2011	2.47222	2.2807	2.0137	2.27119	2.90323	2.85714
62501	BLD	Male	2010	2.57025	2.51786	3	2.15789	2.29412	2.375
42866	BLD	Male	2011	1.80546	2.7193	1.23256	1.70492	1.87879	2.41071
75895	BLD	Male	2011	2.31538	2.84314	1.87931	1.86765	2.19355	2.5
26729	BLD	Female	2011	4.06422	3.7451	3.25	4.19608	4.28571	3.4375
44951	BLD	Male	2011	3.23318	3.17647	2.49091	3.48936	3.03333	2.41071
96200	BLD	Female	2011	3.49545	3.19608	2.4	3.7234	4.28571	2.57812
38251	BLD	Male	2011	2.72047	2.84314	1.45312	2.92157	3.46875	3.54167
48313	BLD	Male	2011	3.57273	3.11765	3.01818	3.51923	4.07692	2.56944
71345	BLD	Male	2014	2.09091	2.60784	1.40909	2.2029	1.38889	2.70833
86279	BLD	Male	2013	2.97071	2.11765	2.7551	3.69388	2.90909	2.85714
59853	BLD	Male	2012	3.8744	3.45098	3.45652	4.36364	3.78571	2.8125
54772	BLD	Female	2012	4.01878	3.19608	3.91489	4.51064	4.35714	3.28125
58858	BLD	Female	2012	3.88128	3.05882	3.78846	3.97917	4.21429	2.70833
75874	BLD	Male	2012	3.68372	3.86275	3.81818	3.86364	2.92857	2.75
29158	BLD	Male	2012	4.03333	3.76471	3.87234	4.45455	3.53571	3.26389
45418	BLD	Female	2012	3.12069	2.73077	2.89091	3.31579	3.35714	2.94643
65600	BLD	Male	2012	3.61751	2.90196	3.32	4	4.07143	3.66071
54655	BLD	Male	2012	3.00866	3.0566	2.86047	2.78571	2.80645	2.85714
45608	BLD	Female	2012	3.95833	3.35294	3.96	3.90909	4	2.1875
77830	BLD	Male	2012	3	2.62264	2.87931	3.04082	2.88462	3.28125
52567	BLD	Female	2012	2.82625	2.02041	2.45714	3.03333	2.90323	3.02083
23836	BLD	Female	2012	4.15962	3.5098	4.02128	4.36364	4.41935	2.76786
87589	BLD	Male	2012	4.42029	4.15686	4.18182	4.63636	4.39286	4.45312
39972	BLD	Male	2012	2.94397	2.94118	2.62745	3.26667	2.81818	2.23214
85197	BLD	Female	2012	3.57965	2.7451	3.26415	3.93878	3.48387	3.59375
47498	BLD	Male	2012	3.55349	3.15686	3.44898	3.47727	3.64516	2.57812
25498	BLD	Male	2012	2.91845	2.27451	3.15686	3.08163	2.90625	2.42188
53366	BLD	Female	2012	3.51163	2.69811	3.22917	3.86364	3.46429	3.125
31719	BLD	Male	2012	3.59809	3.50943	3.56818	3.61364	3.57692	2.96875
73842	BLD	Male	2013	2.33457	2.86957	1.90625	2.23529	2.66667	2.26562
87291	BLD	Female	2013	4.28155	4.04348	4.08	4.38636	4.30769	2.91667
45055	BLD	Male	2013	3.34562	3.04348	3.12727	3.28	3.53846	2.89062
61691	BLD	Male	2013	3.11013	3.02174	2.88525	3.09615	3.19231	2.57812
25071	BLD	Male	2013	4.12019	3.36957	3.71154	4.52273	4.65385	2.56944
36390	BLD	Male	2013	3.89474	3.82609	3.60377	3.81818	4.03846	2.26562
68780	BLD	Male	2013	3.02252	3.06522	2.69811	2.85417	3.04167	3.35938
92944	BLD	Male	2013	2.89035	2.80435	2.55556	2.71429	2.88889	2.76786
85612	BLD	Male	2014	2.44828	2.58696	2	2.14085	2.25	3.125
64852	BLD	Female	2013	4.66505	4.43478	4.58	4.68182	4.76923	3.81944
67697	BLD	Male	2013	3.47887	3.78261	3.28	3.2549	3.30769	2.56944
43997	BLD	Male	2013	3.7512	3.84783	3.5283	3.45455	3.5	2.55208
28292	BLD	Male	2013	2.73799	3.3913	2.31481	2.23214	2.625	3.04688
44748	BLD	Female	2013	4.0622	3.6087	3.73585	4.31818	4.19231	2.15278
46689	BLD	Female	2013	4.63592	4.08696	4.62	4.90909	4.69231	3.35938
68558	BLD	Male	2014	2.20803	1.97826	1.9661	2.18571	2	3.04688
64091	BLD	Female	2013	2.50602	2.36957	2.32692	2.53846	2.0625	2.07031
81144	BLD	Male	2014	2.40684	2.45652	2.16667	1.69231	1.97222	2.98611
52712	BLD	Male	2013	2.7384	2.6087	2.53226	2.33333	2.76	2.22222
89608	BLD	Male	2013	3.10667	2.82609	3.23077	2.72	3.5	2.65625
78324	BLD	Male	2013	3.45581	3.04348	3.09434	3.36	3.65385	2.43056
57590	BLD	Male	2013	2.90086	2.6087	2.57143	2.98	2.80645	2.84722
24145	BLD	Female	2013	3.08929	2.73913	2.98077	2.67925	3.13793	2.23214
91103	BLD	Male	2013	3.04911	2.76087	2.69091	3.01852	3.15385	2.70833
29037	BLD	Female	2013	3.31944	3.28261	2.92857	3.17391	3.30769	3.03571
28870	BLD	Female	2013	3.71239	2.5082	3.74545	4.02273	4.30769	4.30556
87187	BLD	Male	2013	2.66946	2.76087	1.87931	2.69841	2.66667	3.59375
42905	BLD	Female	2013	3.59615	3.41304	3.42308	3.38636	3.65385	3.54167
56707	BLD	Female	2013	3.61321	3.5	3.50943	3.5	3.23077	3.48214
38744	BLD	Male	2013	2.94444	3.23913	2.78	2.59322	2.66667	2.08333
38336	BLD	Female	2013	3.96635	3.78261	3.8	3.90909	3.89286	2.66667
80284	BLD	Male	2013	3.26991	2.78261	3.01852	3.32692	3.35714	2.42188
36861	BLD	Male	2013	2.632	2.71739	2.35714	2.41818	1.96774	2.89062
95391	BLD	Female	2014	3.17105	2.63043	2.55932	3.06122	3.58065	2.5
87068	BLD	Female	2014	4.05742	3.5	3.59259	4.28261	4.30769	2.26562
47452	BLD	Male	2014	4.55825	4.36957	4.47059	4.59091	4.53846	2.5
24731	BLD	Male	2014	3.07692	2.5	2.40984	3.4	3.06452	1.47059
52363	BLD	Male	2014	3.65238	3.02174	2.88889	4.06667	4.07692	2.63889
64443	BLD	Male	2014	3.61972	3.32609	3.38889	3.56818	3.46429	2.84722
23963	BLD	Male	2014	3.66822	3.17391	3.38889	3.91111	3.42857	3.75
26522	BLD	Male	2014	3.59447	2.82609	3.05556	3.85106	4.19355	2.56944
72095	BLD	Male	2014	2.97357	2.86957	2.77049	3.22222	2.32143	2.8125
51295	BLD	Male	2014	3.88152	3.26087	3.625	4.40909	3.5	3.90625
57350	BLD	Male	2014	4.07583	3.47826	4.03922	4.04255	4.07143	2.88194
86144	BLD	Male	2014	3.70423	3.86957	3.62963	3.52273	3.39286	3.05147
30905	BLD	Female	2014	3.26786	2.5	2.88889	3.52174	3.5	2.08333
92264	BLD	Female	2014	3.66351	3.23913	3.62963	3.63043	4	3.21429
52238	BLD	Male	2014	4.23697	3.65217	3.75926	4.71739	4.46154	2.44792
81239	BLD	Male	2014	2.94805	3.30435	2.69643	2.46809	2.54839	2.5
68527	BLD	Male	2014	3.77725	3.28261	3.72222	3.69565	3.53846	2.8125
28240	BLD	Male	2014	4.24537	3	4.11111	4.81633	4.5	2.14844
30613	BLD	Female	2014	3.6872	3.32609	3.42593	3.65217	3.92308	1.73611
80308	BLD	Male	2014	3.78605	2.73913	3.57407	4.12245	4.30769	2.70833
73565	BLD	Male	2014	2.71429	2.17391	2.03279	2.57692	3.19355	2.16667
70272	BLD	Female	2014	3.3287	2.86957	3.03704	3.4898	3.10714	2.89062
42884	BLD	Male	2014	2.80426	2.47826	2.16393	2.58	3.12903	2.73438
29117	BLD	Male	2011	1.9243	2.02564	1.39759	1.41228	1.8125	1.83594
71436	CHE	Male	2010	1.94444	2.79545	1.98592	1.27451	1.76667	3.28125
62283	CHE	Male	2010	2.60148	2.48889	2.67308	2.09231	2.8	2.25
24813	CHE	Male	2012	2.32982	2.09091	2.09677	1.51064	1.6993	2.91667
69305	CHE	Male	2010	2.11263	1.95455	2.25424	1.78431	2.06452	2.89062
45159	CHE	Female	2010	2.16225	2.48889	1.53731	1.4661	1.96875	2.9375
62120	CHE	Female	2010	2.36803	2.33333	1.66667	1.71186	3.05714	2.88194
91549	CHE	Male	2010	3.62054	4.6	3.93617	2.95652	2.14545	4.125
28091	CHE	Male	2012	1.98185	2.13636	1.97143	1.65306	2.03333	3.26389
64433	CHE	Male	2010	3.62996	3.27083	3.87037	3.36735	4.03125	2.73438
68265	CHE	Female	2010	3.48684	3.53333	3.70833	3.12281	3.25	2.70833
54059	CHE	Male	2010	3.43439	3.78261	3.8	2.92453	3.21875	3.03571
61605	CHE	Male	2010	4.06512	4.11111	4.4	3.6875	3.6875	3.57143
55705	CHE	Female	2010	4.51835	4.42553	4.56	4.33333	4.59375	4.375
49427	CHE	Male	2010	2.72065	2.62	3.05556	2.8	2.1875	3.20312
49393	CHE	Male	2010	4.13023	4.8	4.52	3.6875	3.5625	3.61111
87357	CHE	Female	2010	2.896	2.44231	2.74	2.59184	3.34375	3.4375
42401	CHE	Female	2010	4.42791	4.44444	4.44	4.08333	4.53125	2.98611
95356	CHE	Male	2010	3.76256	3.47917	3.78	3.52083	4.0625	3.90625
89502	CHE	Female	2010	4.64186	4.44444	4.74	4.5625	4.625	2.79167
36887	CHE	Female	2010	3.01277	2.38	2.98039	2.85965	3.4	2.5
29520	CHE	Male	2010	2.9919	3.06	3.43137	2.60714	2.8125	2.29167
68823	CHE	Male	2010	4.11628	4.44444	4.16	3.625	4.09375	3.85417
39683	CHE	Male	2010	4.07442	3.97778	4.16	3.66667	4.53125	3.30357
75243	CHE	Male	2010	4.8093	4.84444	4.84	4.6875	4.71875	4.45312
45234	CHE	Female	2010	2.24567	2.42308	1.93333	1.5	2.71875	1.875
27045	CHE	Male	2010	4.32093	4.24444	4.38	4.1875	4.625	2.32143
87745	CHE	Female	2010	3.73059	3.31915	3.92157	3.44898	4	4.27083
95576	CHE	Male	2010	4.60465	4.55556	4.88	4.39583	4.9375	4.53125
64214	CHE	Female	2010	3.6036	3.66667	3.84	3.09804	3.375	3.4375
50159	CHE	Female	2010	4.04186	3.88889	4.22	3.9375	4.0625	2.64706
35633	CHE	Female	2010	2.6627	2.60784	2.39216	2.42	2.77143	2.63889
75896	CHE	Female	2010	3.82028	3.57778	4.02	3.52083	3.78125	2.94643
57264	CHE	Male	2010	3.81106	3.75556	3.92	3.72917	3.8125	3.82812
30338	CHE	Male	2010	4.51163	4.75556	4.48	4.5	4.40625	3.75
66058	CHE	Male	2010	3.69585	3.73333	3.76	3.54167	3.375	3.54167
82891	CHE	Male	2010	4.34562	4.10638	4.34	4.25	4.6875	4.23611
87071	CHE	Female	2010	3.83486	3.41304	3.78	3.6	4.25	3.04688
51004	CHE	Male	2010	3.42667	3.93478	3.96	2.77083	2.71875	3.75
42485	CHE	Male	2014	1.94708	2.84314	2.75	1.625	1	2.43056
62356	CHE	Male	2010	3.86977	4.35556	4.14	3.25	4.21875	3.92857
46749	CHE	Male	2010	2.82609	3.44681	2.86275	2.01562	2.46875	3.02083
37470	CHE	Female	2010	3.18293	3.03846	3.70588	2.78689	2.8125	3.04688
92052	CHE	Female	2010	4.28837	4	4.32	4.3125	4.3125	3.81944
81285	CHE	Male	2010	4.04505	3.83673	4.3	3.56863	4.28125	3.98438
75838	CHE	Female	2010	4.55556	4.4	4.72	4.42857	4.5	3.75
42072	CHE	Female	2012	2.0356	2.46	1.96078	1.72308	2.11429	2.60417
93231	CHE	Female	2010	2.75197	2.46154	3.11765	2.43333	2.28125	2.91667
65087	CHE	Male	2010	3.80275	4.06667	3.78	3.43137	3.75	3.47222
78697	CHE	Male	2010	4.66512	4.75556	4.78	4.6875	4.6875	4.53125
68194	CHE	Female	2010	4.42396	4.22222	4.68	4.29167	4.25	1.77083
69509	CHE	Female	2010	3.9009	3.77778	3.57447	3.76	4.28125	3.88889
61691	CHE	Male	2010	3.80889	4.08889	3.92	3.15094	3.5625	2.70833
35577	CHE	Male	2010	3.81395	4.06667	3.86	3.60417	4.0625	3.90625
60825	CHE	Male	2010	3.52466	4.02222	3.18	3.13208	3.21875	2.43056
89860	CHE	Male	2010	2.95339	3.4	2.68	2.94545	2.75	3.125
48455	CHE	Male	2011	2.66058	3.61224	3.54902	1.85938	2.5625	2.58929
69167	CHE	Male	2011	3.80973	3.70213	3.07937	3.91111	4.6875	2.41071
52463	CHE	Female	2011	4.22326	4.10638	3.76923	4.42222	4.5	2.70833
41597	CHE	Male	2011	4.41395	4.21277	4.09615	4.44444	4.78125	4.0625
90907	CHE	Male	2011	3.3087	4.06383	2.75	2.67308	3.625	3.875
64110	CHE	Male	2011	3.28947	3.76596	2.94231	2.63636	3.6875	3.28125
68627	CHE	Female	2011	4.06912	4.23404	3.59259	3.86667	4.3125	2.85714
36276	CHE	Male	2011	3.71628	4.14894	3.36538	3.44444	3.90625	4.16667
70037	CHE	Male	2011	3.03673	3.78723	3.37037	2.89362	3.1875	3.125
56945	CHE	Male	2011	3.84793	4.06383	3.42593	3.68889	4.09375	3.4375
88428	CHE	Male	2011	3.80465	3.93617	3.55769	3.46667	4.21875	3.54167
88886	CHE	Female	2011	4.66047	4.59574	4.61538	4.55556	4.90625	3.59375
38522	CHE	Male	2012	2.46212	3.10638	1.88889	1.98246	2.27273	3.20312
65651	CHE	Female	2011	4.2093	4.17021	3.59615	4.4	4.46875	3.48214
37792	CHE	Female	2011	4.07907	4.06383	3.82692	3.88889	4.46875	2.85714
38715	CHE	Female	2011	4.45413	4.42553	3.96364	4.68889	4.71875	2.85714
68538	CHE	Female	2011	4.4093	4.70213	3.96154	4.26667	4.75	2.8125
62072	CHE	Male	2012	2.33762	3.14894	2.23881	2.17647	2.46875	2.73438
32935	CHE	Male	2011	4.53488	4.78723	4.36538	4.6	4.78125	4.10156
31237	CHE	Male	2012	3.39506	4.46809	2.875	3.07143	3.75	2.70833
88830	CHE	Male	2012	4.4424	4.59574	4.09804	4.48936	4.8125	3.03571
75176	CHE	Male	2012	3.82727	3.78723	3.41176	3.59574	4.34375	3.35938
40146	CHE	Female	2012	4.03226	4.17021	3.5098	4	4.5	3.82812
48179	CHE	Male	2012	4.26267	4.29787	4.05882	4.12766	4.71875	2.94643
94862	CHE	Male	2012	3.68326	3.78723	3.18182	3.7234	4.5625	3.125
59022	CHE	Female	2012	4.31507	4.19149	4.20755	4.14894	4.78125	4.28571
95041	CHE	Male	2012	4.01382	4.19149	3.52941	4.19149	4.40625	2.65625
25421	CHE	Male	2012	3.07	3.87234	2.25862	2.63265	4.28125	3.90625
28326	CHE	Female	2013	2.96735	3.89362	2.45	2.74138	2.46875	3.51562
88265	CHE	Female	2012	4.00457	4.12766	3.56863	3.87755	4.4375	3.51562
54849	CHE	Female	2012	4.4977	4.61702	4.35294	4.57447	4.78125	3.28125
38097	CHE	Male	2012	4.01818	4.31915	3.90196	3.53191	3.96875	3.57143
88946	CHE	Male	2012	3.84018	3.87234	3.33333	3.76596	4.46875	3.125
61960	CHE	Male	2012	4.38249	4.46809	4.29412	4.12766	4.84375	4.44444
65241	CHE	Male	2013	2.78652	3.55319	2.51471	2.15789	3	3.4375
25751	CHE	Male	2012	3.61261	4.12766	3.5283	3.10638	3.875	3.21429
96037	CHE	Female	2012	3.11885	3.80851	2.69355	2.51724	3.40625	2.94643
61005	CHE	Female	2013	4.25792	4.6383	3.78182	4.2766	4.28125	3.39286
64281	CHE	Female	2012	3.90455	4.14894	3.76471	3.46	4.09375	3.85417
44823	CHE	Male	2012	4.17972	4.3617	4.62745	3.78723	4.375	3.51562
68843	CHE	Male	2012	4.15525	4.12766	3.77358	4.04255	4.71875	3.82812
28180	CHE	Male	2012	4.20548	4.3617	3.96226	4.04255	4.53125	4.16667
68429	CHE	Male	2012	4.6422	4.74468	4.41176	4.65957	4.84375	4.21875
43736	CHE	Male	2012	3.85253	3.76596	3.66667	3.51064	4.6875	3.3125
48454	CHE	Male	2012	3.65919	4.2766	3.30357	3.17021	4.1875	3.125
77278	CHE	Male	2012	3.33195	3.93617	2.91379	2.87931	4.0625	3.98438
29969	CHE	Male	2012	3.28139	3.44681	3.22222	2.57143	3.78125	2.76786
66479	CHE	Female	2012	4.72811	4.74468	4.70588	4.74468	4.90625	4.23611
84504	CHE	Male	2013	3.36134	4.10638	3.36842	3.59574	3.3125	3.28125
26482	CHE	Male	2012	4.54378	4.78723	4.62745	4.53191	4.59375	3.59375
41392	CHE	Male	2012	2.64528	2.95745	1.87273	2.40678	3.15625	3.22917
70028	CHE	Male	2014	2.35769	2.76596	1.88462	2.55385	1.54545	2.32143
30148	CHE	Male	2012	3.70306	4.04255	3.23636	3.12963	4.46875	2.85714
37289	CHE	Female	2012	4.18721	4.29787	3.62264	4.21277	4.625	4.0625
58169	CHE	Female	2012	3.54043	4.40426	3.20312	2.90385	4.0625	3.20312
52997	CHE	Male	2012	4.59908	4.85106	4.68627	4.53191	4.53125	4.14062
82168	CHE	Male	2012	3.48458	3.78723	3.36364	2.98113	4	2.70833
91339	CHE	Male	2012	3.86175	4.14894	3.2549	3.68085	4.59375	3.04688
58092	CHE	Male	2012	3.43162	4	2.92188	3.10638	3.6875	2.89062
35733	CHE	Male	2012	3.64758	4.14894	3.2069	3.22	4.25	3.28125
85163	CHE	Female	2012	2.98	2.95745	2.23188	2.55357	3.53125	2.91667
48693	CHE	Male	2012	3.07143	4	3.06897	2.23404	3.15625	3.30357
88046	CHE	Male	2012	3.79204	4.42553	3.86275	3.24	3.84375	3.48214
53740	CHE	Female	2012	4.33333	4.06383	3.92453	4.44681	4.875	3.90625
76908	CHE	Female	2013	3.33852	4.42553	3.03279	3.52083	2.48276	2.96875
92219	CHE	Female	2012	3.99552	4.19149	3.55556	3.68	4.75	3.90625
37750	CHE	Female	2013	3.97778	4.14894	3.7037	3.93878	4.21875	4.21875
61038	CHE	Male	2013	3.99554	4.6383	4.15385	3.85106	3.71875	3.03571
56054	CHE	Male	2013	4.47511	4.2766	4	4.44681	4.9375	3.90625
80428	CHE	Female	2013	3.40351	4.06383	2.91667	3.65957	3.125	3.20312
95738	CHE	Male	2013	4.35909	4.55319	4.01852	4.34043	4.5625	4.21875
52389	CHE	Female	2013	3.07725	3.61702	3.05357	2.74468	2.71429	3.61111
73779	CHE	Male	2013	4.83028	4.91489	4.69231	4.93617	4.78125	3.82812
83578	CHE	Male	2013	3.03361	3.46809	2.94828	2.88462	2.77419	3.28125
56159	CHE	Male	2013	4.23394	4.80851	4.03846	4.3617	4.0625	3.90625
68493	CHE	Male	2013	3.41026	4.12766	3.36842	3.125	2.8	2.75735
40418	CHE	Male	2013	2.75	4.23404	2.7963	2.43284	1.62069	3.54167
32402	CHE	Male	2013	4.58716	4.6383	4.53846	4.70213	4.5625	3.82812
91308	CHE	Male	2013	2.70161	3.46809	2.08621	2.75862	2.38889	2.09821
51276	CHE	Male	2014	2.5256	4.02128	3.5	1.72464	2.57143	4.58333
88090	CHE	Female	2013	4.20909	4.40426	3.85185	4.29787	4.03125	4.23611
83307	CHE	Male	2013	4.36697	4.70213	3.71154	4.48936	4.5625	4.0625
29316	CHE	Male	2013	4.0393	4.06383	3.58	4.21154	4.23077	2.57812
73776	CHE	Male	2013	2.62921	3.80851	3.16981	2.61017	1.75	3.57143
89111	CHE	Female	2013	3.84404	3.91489	3.44231	3.87234	4	4
75136	CHE	Male	2013	4	4.42553	3.59259	3.95745	4.53125	2.57812
54822	CHE	Female	2013	4.20183	4.55319	4.03846	4.04255	4.03125	4.21875
63404	CHE	Female	2013	3.60987	3.7234	3.71429	3.3125	3.53125	3.82812
89075	CHE	Male	2013	4.15596	4.48936	3.88462	4.38298	3.875	3
58206	CHE	Male	2013	3.14286	4.2766	3.12903	2.27273	3.08108	2.5
94755	CHE	Female	2013	3.68468	3.93617	3.44643	3.7234	3.78125	2.36111
35850	CHE	Male	2013	2.88	3.95745	3	2.59649	2.62069	2.5
70708	CHE	Male	2014	2.45263	3.80851	2.38983	2	2	3.82812
52104	CHE	Male	2013	2.83594	4.14894	2.74074	2.67188	2.46875	3.19444
40490	CHE	Female	2013	3.53191	4.29787	3.01786	2.78846	4.02857	3.81944
69278	CHE	Female	2013	2.56446	3.40426	2.39062	2.20588	2.4	2.43056
41224	CHE	Female	2013	3.80531	4.3617	2.96552	4.10638	3.65625	3.03571
48521	CHE	Male	2013	3.72566	4	3.41071	3.91489	3.82353	4.875
91513	CHE	Male	2013	3.66968	4.17021	3.24074	3.52941	3.65625	2.65625
79035	CHE	Male	2013	2.70238	4.04255	2.65517	2.33333	2.52381	4.375
92656	CHE	Male	2013	3.55066	4.29787	3.12069	3.21277	3.48571	3.05556
66477	CHE	Female	2013	4.22321	4.65957	3.88462	4.12	4.06061	4.375
55557	CHE	Male	2013	3.50655	4.06383	3.35714	3.11111	3.82759	2.5
86645	CHE	Male	2013	3.75225	4.17021	3.44231	3.85714	3.47059	3.67188
96697	CHE	Male	2013	4.35321	4.78723	4.32692	4.61702	4.21875	3.82812
95317	CHE	Male	2013	2.88933	4.23404	2.7377	2.64815	2.5	3.28125
24624	CHE	Male	2013	3.90498	4.2766	4.05769	3.51064	3.59375	3.28125
45379	CHE	Female	2013	4.18807	4.74468	4.09615	4.6383	4.28125	4.21875
60884	CHE	Male	2013	4.19369	4.21277	3.76786	4.3617	4.625	3.90625
79792	CHE	Male	2014	3.3691	4.14894	3.45283	3	2.84375	3.81944
83761	CHE	Male	2013	3.42795	4.29787	3.13793	3.38298	3.09375	3.19444
38482	CHE	Female	2013	3.0678	3.55319	2.46667	2.67347	3.27778	2.63889
95643	CHE	Female	2014	4.64679	4.78723	4.28846	4.82979	4.65625	3.19444
95668	CHE	Male	2014	3.72523	4	3.10714	3.93617	3.78125	2.84722
93426	CHE	Female	2014	3.59276	3.89362	3.47273	3.29787	3.53125	3.05556
96154	CHE	Female	2014	4.0362	4.2766	4.05769	3.80851	4.15625	2.89062
82281	CHE	Female	2014	3.61472	4.34043	3.18182	3.36735	3.45455	2.41071
58176	CHE	Male	2014	2.71489	3.21277	2.87719	2.2766	2.375	3.125
84652	CHE	Female	2014	4.33632	4.42553	4	4.375	4.6875	3.90625
95060	CHE	Male	2014	3.85388	3.85106	3.65385	3.91489	3.9375	3.00781
57277	CHE	Female	2014	3.3087	3.97872	2.92982	3.41667	2.57576	2.85714
72010	CHE	Female	2014	4.46789	4.7234	4.30769	4.2766	4.5625	2.90441
71746	CHE	Male	2014	3.83036	4.21277	3.75	3.65957	3.71875	4.02778
78331	CHE	Male	2014	3.56054	3.87234	3.34545	3.48936	3.5625	3.35938
88125	CHE	Female	2014	4.37615	4.68085	4.13462	4.2766	4.25	2.5
59188	CHE	Male	2014	2.93173	3.97872	2.34426	2.21154	3.28125	2.96875
39325	CHE	Male	2014	3.85841	4.21277	3.63158	3.70213	3.78125	2.67857
46705	CHE	Female	2014	3.1588	3.85106	2.77966	3.14583	2.78125	3.81944
38043	CHE	Female	2014	3.0917	3.34043	3.05263	3.19149	2.78125	3.54167
28193	CHE	Male	2014	2.90456	3.2766	2.16393	2.52	3.6129	3.125
94744	CHE	Male	2014	4.55963	4.42553	4.17308	4.7234	4.78125	4.23611
60610	CHE	Female	2014	4.37615	4.78723	4.42308	4.17021	3.9375	3.90625
73826	CHE	Male	2014	3.2511	3.51064	2.78846	3.34	3.15625	3.33333
81675	CHE	Female	2014	4.00917	4.57447	3.73077	3.93617	3.84375	2.22222
70040	CHE	Male	2014	3.22511	4	3.17857	2.93617	2.71875	3.54167
49197	CHE	Male	2014	3.27586	3.19149	2.60656	3.09804	3.625	3.08824
75039	CHE	Female	2014	3.83333	4.14894	3.12963	3.4898	4.3125	3.47222
24860	CHE	Male	2014	3.33621	3.17021	2.59649	3.04	3.90625	3.04688
36603	CHE	Male	2014	4.66972	4.85106	4.57692	4.48936	4.78125	4.14062
36126	CHE	Male	2014	4.24091	4.40426	4	4.16667	4.375	2.15278
88932	CHE	Male	2014	3.45133	3.57447	2.83929	3.12766	4.0625	2.89062
33164	CHE	Female	2014	3.72646	4.12766	3.53704	3.87234	3.09375	3.67188
96954	CHE	Female	2014	4.45701	4.6383	4.09091	4.34043	4.8125	3.81944
56625	CHE	Male	2014	3.18884	3.7234	3.27119	3.17021	2.5	3.90625
88930	CHE	Male	2014	4.44954	4.55319	4.11538	4.3617	4.96875	3.95833
63002	CHE	Male	2014	2.88066	3.02128	2.5	2.5625	3.28125	3.05556
55869	CHE	Female	2014	4.50679	4.80851	4.21818	4.55319	4.53125	3.75
49562	CHE	Male	2014	3.56637	3.78723	3.46296	3.21277	3.5	2.77778
90037	CHE	Male	2014	4.10407	4.70213	3.87273	3.85106	4.09375	3.61111
61662	CHE	Male	2014	3.67273	3.95745	3.38889	3.65957	3.5	2.98611
56340	CHE	Male	2014	3.0339	3.23404	2.32787	2.96	3.5	3.125
47584	CHE	Female	2014	4.50459	4.80851	4.40385	4.53191	4.21875	3.75
59378	CHE	Male	2014	3.55455	3.29787	3.26923	3.58333	4	2.5
88035	CHE	Female	2014	4.01357	4.78723	4.05769	3.61702	3.21875	2.42188
82132	CHE	Male	2014	3.79556	3.82979	3.24561	3.89362	4.1875	3.35938
95102	CHE	Female	2014	4.86239	4.89362	4.71154	4.85106	4.90625	4.51389
26559	CHE	Male	2014	3.65158	4.3617	3.6	3.3617	3.21875	2.63889
57647	CHE	Female	2014	3.4185	4.17021	2.90741	3.35417	3.03125	3.40278
80756	CHM	Female	2010	2.37273	1.82192	2.03509	2.51515	2.32184	2.85714
45572	CHM	Female	2010	3.16022	2.20833	3.5	3.35484	3.53488	2.34375
49291	CHM	Male	2010	3.67442	3.22917	3.84783	3.64516	3.89583	2.91667
23629	CHM	Female	2010	3.35912	2.52083	3.37931	3.58065	4.09091	2.89062
47720	CHM	Male	2010	3.10753	2.45833	2.89655	3.77419	3.5	2.5
56265	CHM	Female	2010	3.83832	3.33333	3.47826	4.29032	4.37209	2.58929
94914	CHM	Female	2010	4.38596	3.97917	4.34	4.70968	4.55814	3.4375
91235	CHM	Male	2011	2.51923	2.40816	1.75806	3.25806	2.9697	3.59375
69836	CHM	Male	2011	3.84659	3.20408	3.7037	4.19355	4.52381	3.03571
29820	CHM	Male	2011	3.6568	3.36735	3.64444	3.54839	4.06818	2.34375
27517	CHM	Male	2011	2.92188	2.67347	2.53333	3.6129	3.04478	2.26562
62033	CHM	Female	2011	4.56886	4.14286	4.66667	4.77419	4.80952	3.98438
67733	CHM	Male	2011	4.53293	4.14286	4.55556	4.77419	4.78571	3.30357
77613	CHM	Female	2011	3.7	2.93878	3.79167	4.22581	4.09524	3.33333
26062	CHM	Female	2011	3.9711	3.08163	4.01961	4.51613	4.54762	2.96875
93570	CHM	Female	2011	4.59281	4.20408	4.75556	4.6129	4.85714	4.29688
95953	CHM	Female	2011	3.55294	3.04082	3.64444	4.06452	3.66667	2.98611
55239	CHM	Female	2011	3.19251	2.61224	3.22414	4.09677	3.16327	2.5
91485	CHM	Male	2011	4.1976	4	4.33333	4.48387	4.07143	2.89062
74636	CHM	Female	2011	4.44311	3.83673	4.73333	4.54839	4.7619	2.41071
33564	CHM	Female	2011	3.49718	2.4898	3.45455	4.06452	4.30952	2.5
73249	CHM	Female	2011	3.25134	2.79592	3.04839	3.83871	3.62222	2.94643
85319	CHM	Male	2011	2.69231	2.55102	2.07937	3.54839	2.98462	2.8125
82005	CHM	Female	2011	3.71591	2.63265	3.90741	4.29032	4.30952	3.30357
37106	CHM	Female	2012	2.51101	1.81633	2.1358	3.54839	2.86957	2.32143
28368	CHM	Female	2013	2.33043	1.7551	2.02532	2.87097	2.83099	2.65625
71942	CHM	Female	2011	3.99412	3.85714	3.95556	4.12903	4.08889	2.57812
72346	CHM	Male	2011	2.94737	2.63265	2.30645	3.93548	3.45833	2.73438
26385	CHM	Female	2011	3.49718	2.5102	3.67925	4.19355	3.88636	2
67840	CHM	Male	2011	3.08287	2.36735	3.01818	3.19355	3.84783	2.58929
77673	CHM	Female	2011	4.49701	4.22449	4.44444	4.70968	4.71429	3.90625
50161	CHM	Female	2011	4.22156	3.46939	4.46667	4.74194	4.45238	2.65625
69120	CHM	Female	2011	4.35329	3.55102	4.6	4.77419	4.71429	2.77778
57932	CHM	Male	2011	3.25543	3.22449	3.01852	3.29032	3.52	2.67857
87766	CHM	Female	2012	2.22511	1.59184	2.02817	2.58065	2.65	3.20312
39695	CHM	Male	2011	4.13772	3.85714	4.13333	4.22581	4.40476	3.75
39234	CHM	Male	2012	4.00599	3.6875	3.82609	4.32258	4.33333	2.73438
54753	CHM	Female	2012	3.43103	3.16667	3.04	3.96774	3.77778	2.36111
34728	CHM	Female	2012	4.05325	4	3.9375	4.12903	4.19048	3.22917
34057	CHM	Male	2012	3.87647	3.66667	3.91837	3.80645	4.11905	2.91667
24140	CHM	Female	2014	1.787	2.5	1.56667	2.09677	1.56522	2.5
38141	CHM	Male	2012	3.83529	3.375	4.08696	4.12903	3.86667	3.68056
62639	CHM	Female	2012	3.35676	3.125	2.74138	3.35484	4.33333	3.19444
69299	CHM	Male	2012	4.04167	4.125	4.06383	4.19355	3.80952	3.48214
37979	CHM	Female	2012	2.8973	2.16667	2.87931	3.45161	3.29167	2.56944
61363	CHM	Male	2012	2.60199	2.16667	2.21311	3.16129	2.95238	3.125
56374	CHM	Female	2012	3.61494	3.41667	3.26	3.74194	4.13333	3.125
77044	CHM	Male	2012	4.32934	4.16667	4.41304	4.22581	4.5	4.0625
88213	CHM	Male	2012	4.5509	4.10417	4.69565	4.70968	4.78571	3.67188
52719	CHM	Male	2012	3.88506	3.64583	3.69811	4.09677	4.2381	3.125
85012	CHM	Male	2012	3.67598	3.5	3.10345	4.16129	4.30952	2.45192
66009	CHM	Female	2012	4.01754	3.45833	3.58	4.45161	4.85714	2.5
74345	CHM	Male	2012	3.01053	2.85417	2.66667	3.13333	3.48077	2.21154
55618	CHM	Female	2012	3.5848	2.83333	3.66	4	4.04762	2.5
49995	CHM	Male	2012	3.99401	3.83333	4.06522	4.19355	3.95238	1.95312
31540	CHM	Female	2012	3.11413	2.41667	3.2931	3.3871	3.42553	4.19643
64424	CHM	Male	2012	3.79661	3.89583	3.66038	3.54839	4.02222	3.4375
74727	CHM	Male	2012	3.15934	3	2.91379	3.74194	3.24444	3.19444
70675	CHM	Female	2012	3.66272	3.77083	3.45833	3.67742	3.7619	2.96875
38325	CHM	Male	2013	2.66346	2.52083	2.06897	2.83673	3.28302	2.29167
47049	CHM	Female	2012	3.29282	2.5625	2.98333	3.96774	4.07143	2.5
63772	CHM	Female	2012	3.74432	2.89583	3.49091	4.12903	4.7619	3.68056
80181	CHM	Female	2012	3.82249	3.52083	3.54167	3.96774	4.38095	2.83333
42895	CHM	Female	2012	2.82653	2.85417	2.15517	3.67742	3.01695	2.67857
69494	CHM	Male	2012	3.6	3.6875	3.30435	3.95833	3.61404	2.76042
23833	CHM	Male	2013	2.84343	3.27083	2.45652	3.32353	2.57143	2.41071
35242	CHM	Male	2012	3.48571	3.1875	3.24074	3.96774	3.78571	2.65625
27085	CHM	Female	2012	3.11892	3.3125	2.72222	2.87097	3.5	3.54167
68144	CHM	Male	2013	3.58824	3.95833	3.36957	3.6129	3.4	3.125
73168	CHM	Male	2013	4.13174	4.29167	4.08696	4.35484	3.83333	2.43056
45222	CHM	Female	2013	4.50299	4.52083	4.30435	4.58065	4.64286	3.04167
69195	CHM	Female	2013	2.30137	2.72917	2.17544	2.58065	2.03614	2.89062
24664	CHM	Male	2013	4.46707	4.60417	4.36957	4.25806	4.57143	3.75
96302	CHM	Male	2013	3.87647	3.97917	3.73469	3.74194	4.02381	2.22222
74062	CHM	Female	2013	3.33702	2.6875	3.18868	3.70968	3.89796	2.53472
66914	CHM	Female	2013	3.91617	3.875	3.78261	4.12903	3.95238	3.59375
44608	CHM	Male	2013	3.65882	4.02083	3.54348	3.3871	3.56818	3.20833
96860	CHM	Male	2013	3.29143	3.04167	3.2	3.41935	3.56522	2.26562
63080	CHM	Female	2013	3.65294	3.70833	3.77551	3.80645	3.33333	2.73438
89200	CHM	Female	2013	3.09659	2.47917	3.03922	3.32258	3.65217	2.84722
73646	CHM	Female	2013	3.56395	3.22917	3.22449	3.87097	4.09091	2.97794
89217	CHM	Male	2013	4.13174	4.08333	4.04348	4.32258	4.14286	3.125
52337	CHM	Female	2013	3.90419	3.72917	3.91304	3.80645	4.16667	2.75735
39999	CHM	Male	2013	3.60355	3.14583	3.54348	3.87097	3.97727	2.125
34881	CHM	Female	2013	2.73298	2.4375	2.5614	2.6129	3.23636	3.19444
37555	CHM	Male	2013	4.07186	3.91667	4.02174	3.74194	4.54762	2.77344
82238	CHM	Male	2013	4.83234	4.72917	4.82609	4.87097	4.92857	2.91667
85017	CHM	Male	2013	3.73099	3.75	3.32	4.06452	3.95238	3.61111
72687	CHM	Male	2013	3.82036	3.85417	3.73913	3.77419	3.90476	3.75
78393	CHM	Male	2013	3.64162	3.25	3.31373	3.87097	4.30233	2.29167
92998	CHM	Female	2013	2.91146	3.125	2.92453	2.70968	2.83333	2.125
70944	CHM	Female	2013	4.11243	3.58333	4.125	4.54839	4.38095	1.73611
28851	CHM	Male	2013	3.46243	3.75	3.09804	3.67742	3.4186	3.04688
97036	CHM	Male	2013	4.33929	4.14583	4.3617	4.6129	4.33333	3.125
35212	CHM	Female	2014	4.08333	4	4.02174	4.32258	4.06977	3.33333
48429	CHM	Female	2013	2.29	2.25	1.94737	2.45946	2.46988	2.43056
84369	CHM	Male	2013	2.85641	2.77083	2.4	2.80645	3.44643	2.77778
31377	CHM	Female	2014	3.2043	3.08333	2.81633	3.32258	3.56897	3.68056
60752	CHM	Female	2014	2.98352	3.10417	2.09091	3.05882	3.53571	2.89062
88798	CHM	Female	2014	3.66667	3.52083	3.52174	4	3.74419	2.29167
39903	CHM	Female	2014	3.98246	3.77083	4.08163	4.25806	3.90698	2.91667
94443	CHM	Female	2014	4.18129	3.6875	4.16327	4.58065	4.46512	2.98611
52594	CHM	Female	2014	3.36464	3.41667	3.20833	3.16129	3.57407	3.67188
82033	CHM	Female	2014	3.43017	3.33333	3.07843	3.35484	3.93878	3.125
56702	CHM	Female	2014	3.17127	2.47917	3.14583	4.19355	3.22222	2.04861
88140	CHM	Female	2014	3.16477	3.0625	3.1087	3.22581	3.27451	3.59375
48142	CHM	Male	2014	2.97778	2.66667	2.6875	3.87097	3	2.34375
78817	CHM	Female	2014	4.59524	4.54167	4.52174	4.70968	4.65116	2.91667
68895	CHM	Male	2014	3.00552	3.04167	2.4375	3.58065	3.14815	2.35294
51136	CHM	Male	2014	3.24725	2.625	3	4.35484	3.35593	3.81944
37476	CHM	Female	2014	4.66071	4.60417	4.6087	4.54839	4.86047	3.4375
52356	CVE	Male	2010	2.25532	1.6	1.87143	2.51667	2.35484	1.71875
93497	CVE	Male	2010	2.45149	3	1.68852	2.44737	2.58621	2.84722
23486	CVE	Male	2010	3.4185	3.34043	2.52	3.46	3.80645	3.48214
68447	CVE	Male	2010	4.61792	4.17778	4.58	4.57143	4.86207	3.57143
92340	CVE	Female	2010	3.91163	3.57778	3.38	4.08889	4.17241	2.84722
24646	CVE	Male	2010	2.93625	3.25	2.3	2.3871	2.51613	2.56944
38940	CVE	Male	2010	2.61538	2.7234	2.34	2.33333	2.67742	2.1875
56998	CVE	Female	2010	3.05957	2.91489	2.64	2.63158	3.46667	3.47222
59256	CVE	Male	2010	2.41481	3.13333	2.42	1.83871	1.76471	2.91667
51758	CVE	Male	2010	3.32599	3.48889	2.74	2.69811	3.32258	3.03571
86812	CVE	Male	2011	1.97143	2.79592	2.09615	0.986111	2.14706	2.08333
96892	CVE	Male	2010	2.55846	2.2807	2.14	1.87302	2.68421	4.19643
69098	CVE	Male	2011	2.05298	2.67347	1.98	1.71875	2.51724	2.72727
47843	CVE	Male	2010	2.90421	3.3	2.96154	2.20968	2.64516	3.02083
96047	CVE	Male	2013	2.68077	3.53191	1.67391	1.85	2.56	3.48214
57677	CVE	Male	2012	2.41549	2.8	2.28	1.83607	2.70588	2.67857
50688	CVE	Male	2010	3.60274	4.02222	3.74	3.31818	3.10345	2.58333
91219	CVE	Male	2010	3.82243	3.88889	3.52	3.36364	3.72414	3.92857
59290	CVE	Male	2010	3.4115	3.95556	2.9	3.19608	3.65517	3.75
95187	CVE	Male	2010	3.68996	3.8	2.96154	3.95833	3.82759	2.34375
83557	CVE	Male	2014	2.2116	2.73333	1.92	1.5625	2.41935	2.41071
70735	CVE	Male	2010	4.3066	3.95556	4.32	4.28571	3.93103	3.81944
42220	CVE	Male	2011	2.09571	2.34545	1.95745	1.09524	2.21212	3.125
94075	CVE	Male	2010	3.49774	3.47826	3.52	3.35556	3.24138	2.67857
60969	CVE	Male	2010	4.2243	3.69565	3.78431	4.66667	4.27586	3.51562
24614	CVE	Male	2010	2.71429	2.58182	2.48	1.875	3.41176	3.75
36772	CVE	Male	2010	3.89623	4.02222	3.6	3.90476	3.65517	3.05556
30201	CVE	Male	2012	2.26515	2.32609	1.61111	1.94545	1.54545	2.57812
71947	CVE	Male	2010	3.08811	2.7	2.84	2.93617	3.10345	2.41071
60186	CVE	Male	2011	2.18246	2.02222	1.80392	1.71429	2.48387	2.8125
25083	CVE	Male	2010	3.18723	3.35556	2.63462	2.81356	3.48276	3.04688
59488	CVE	Male	2011	3.63063	3.59574	3.17308	3.2766	4.37931	2.91667
72247	CVE	Female	2011	3.87615	4.06383	3.34615	4	4.13793	2.84722
58335	CVE	Male	2011	2.76735	2.93617	1.9403	2.76	3.24138	3.03571
54760	CVE	Male	2011	2.80162	3.10638	2.57895	2.82143	3.37931	3.21429
42419	CVE	Male	2011	2.74231	3.46809	2.21569	2	3.41935	3.125
23767	CVE	Male	2011	2.7364	3.02128	1.96429	2.625	3.51724	2.96875
68028	CVE	Male	2014	2.41509	2.97872	2.18519	1.58929	1.72	2.58929
35325	CVE	Male	2011	3.31532	3.48936	3.01786	3.15909	3.86667	3.125
42996	CVE	Male	2013	3.68837	3.51064	3.24	3.74419	4.2069	2.42188
73835	CVE	Male	2011	4.64516	4.44681	4.42308	4.86364	4.89655	4.21875
31373	CVE	Female	2011	4.50233	4.25532	4.22	4.45455	4.86207	4.375
23879	CVE	Male	2012	3.48333	3.31373	2.43284	3.30357	3.80645	3.28125
40593	CVE	Male	2012	4.27854	4.10638	3.71154	4.51111	4.62069	3.04688
38697	CVE	Male	2012	4.56682	4.42553	4.34615	4.55814	4.65517	3.21429
34032	CVE	Male	2012	3.1405	3.25532	2.85	3.53333	2.93548	3.04688
64900	CVE	Male	2012	3.24895	3.42553	2.42623	3.18519	3.7931	3.28125
42472	CVE	Male	2012	3.62832	3.42553	2.84746	3.91111	4.03448	3.04688
25421	CVE	Male	2012	2.45126	2.85106	2.13235	2.17742	2.52381	2.58929
35378	CVE	Male	2013	3.5859	3.59574	2.79661	3.57778	3.95652	2.5
65303	CVE	Male	2012	3.49367	4.02128	2.84127	3.25	3.37931	2.57812
67051	CVE	Male	2012	3.79295	4	3.14035	3.71111	4	3.48214
36946	CVE	Female	2012	3.94545	3.74468	3.18182	4.06977	4.55172	2.1875
53176	CVE	Male	2012	2.90574	2.82979	2.63492	2.57407	3.06897	3.125
23774	CVE	Male	2013	2.6791	2.55319	1.71154	2.62857	3.10526	2.41071
69031	CVE	Male	2012	3.72174	3.87234	3.13793	3.46	4.13793	3.59375
82585	CVE	Male	2012	3.59307	4.06383	3.1129	3.39535	3.62069	2.94643
85049	CVE	Male	2012	3.48918	3.93617	3.10345	2.76744	3.7	2.85714
47393	CVE	Male	2012	2.90698	3.34043	2.35088	2.16364	2.6	2.73438
78713	CVE	Male	2012	2.34	3.10638	2.15152	1.78689	2.41935	2.70833
31003	CVE	Male	2012	3.74236	3.97872	3.2	3.4	4.03448	3.04688
80147	CVE	Male	2012	3.79909	3.85106	3.19231	3.93023	4.10345	2.94643
33831	CVE	Male	2012	3.32	4.12766	3.03125	2.75926	3.67742	3.40278
86142	CVE	Male	2012	2.24915	3.06383	2.09375	1.5625	1.93548	2.57812
38726	CVE	Male	2012	2.68914	3.19149	2.02941	2.01695	2.96774	3.4375
56412	CVE	Male	2012	3.07755	3.42553	2.71429	2.39286	3.6129	3.82812
54186	CVE	Female	2012	4.09132	3.76596	3.13462	4.24444	4.75862	3.75
86213	CVE	Male	2012	2.68627	3.17021	1.92424	2.45902	3.48276	3.04688
74310	CVE	Male	2012	2.67	2.74468	2.71429	2.53846	2.51515	2.43056
41955	CVE	Male	2012	4.0045	4.17021	4.03846	3.53488	3.82759	2.57812
26232	CVE	Male	2012	3.06838	3.53191	2.87719	2.83721	2.83871	2.85714
59442	CVE	Female	2012	2.80695	3.68085	1.7	2.50877	3.25806	2.96875
39065	CVE	Male	2012	4.47032	4.10638	4.11538	4.55814	4.82759	3.30357
38380	CVE	Male	2012	3.50213	4.04255	2.54545	3.42222	3.89655	2.94643
28743	CVE	Male	2012	3.70536	3.34043	3.12727	3.8	4.19355	3.82812
30500	CVE	Male	2012	3.50885	3.6383	2.85714	3.6087	3.86207	2.76786
37185	CVE	Male	2012	3.12033	3.29787	2.56667	2.94118	3.3871	2.91667
57265	CVE	Male	2012	2.97551	3.40426	2.62121	2.53488	2.74194	2.94643
27946	CVE	Male	2012	4.17778	4.19149	3.78846	4.37778	4.22581	2.73438
88677	CVE	Male	2012	2.67954	3.06383	2.29412	2.5625	2.63415	2.625
73002	CVE	Male	2012	3.79452	3.70213	3.28846	3.97674	4.06897	2.73438
61270	CVE	Male	2013	4.06047	4.28889	3.90196	3.80952	4.34483	3.88889
82842	CVE	Male	2013	3.74312	4.06667	3.68627	3.46809	3.89655	2.29167
49809	CVE	Female	2013	3.66216	3.51111	3.28302	3.38776	4.06897	2.96875
79970	CVE	Male	2013	3.40969	4.06667	3.19643	2.52941	3.89655	3.30357
91217	CVE	Male	2013	2.60311	2.91111	2.67797	2.16071	2.90323	2.29167
52379	CVE	Male	2013	3.06996	3.33333	2.92157	2.93478	2.72222	2.34375
52857	CVE	Male	2013	3.29004	3.73333	2.92727	2.77358	3.86207	2.5
29071	CVE	Male	2013	3.09836	3.68889	2.93103	2.1875	4.17241	2.26562
62509	CVE	Male	2013	4.4507	4.66667	4.15686	4.54762	4.58621	3.59375
25804	CVE	Male	2013	4.11737	4.37778	3.58824	4.04762	4.27586	3.26389
92649	CVE	Male	2013	3.75676	3.80851	3.33333	3.4898	4.41379	1.73611
82371	CVE	Male	2013	4.70423	4.68889	4.56863	4.7381	4.75862	3.04688
78051	CVE	Male	2013	4.03738	4.26667	3.52941	3.61905	4.41379	2.5
87285	CVE	Male	2013	3.04115	3.46667	3.23636	2.47368	3.03226	2.10938
30396	CVE	Male	2013	3.69725	4.02222	3.4902	3.19149	4.06897	3.82812
77710	CVE	Male	2013	2.62403	3.26667	2.85455	2.03846	2.64516	3.75
54595	CVE	Female	2013	3.34188	3.2	2.96491	3.01887	4	2.94643
76723	CVE	Male	2013	4.92958	4.95556	4.92157	4.92857	4.96552	4.44444
27008	CVE	Male	2013	3.00413	3.53333	3.37255	2.20339	3.09091	2.5
66793	CVE	Male	2013	4.75117	4.66667	4.62745	4.80952	4.82759	4.01786
34046	CVE	Female	2013	3.75115	3.48889	3.47059	3.86364	3.93548	3.68056
67596	CVE	Female	2013	3.96759	3.86667	3.76471	3.8	4.24138	2.8125
82670	CVE	Female	2014	3.30303	2.25	2.97619	3.06818	3.22581	2.65625
35726	CVE	Male	2013	2.57934	3.04444	2.65455	1.50794	2.90323	2.06731
60649	CVE	Male	2013	3.12134	3.53333	2.91228	2.22414	4.17241	2.39583
79339	CVE	Male	2013	3.79091	4.13333	3.70588	3.47826	4.14815	2.57812
86025	CVE	Male	2013	3.76389	4.02222	3.43137	3.64444	3.89655	2.36111
36782	CVE	Male	2013	3.53419	3.28889	3.05085	3.09091	4.41379	2.63889
75800	CVE	Female	2013	3.88018	3.51111	3.40385	3.42857	4.51613	2.96875
44424	CVE	Male	2013	4.61033	4.57778	4.17647	4.78571	4.86207	2.46528
42675	CVE	Male	2013	4.05778	4.24444	3.60377	3.5	4.51613	3.90625
75819	CVE	Male	2013	3.94366	4.31111	3.39216	4.02381	4.27586	3.68056
42576	CVE	Male	2013	3.61504	3.55556	2.92453	3.26	4.06667	3.33333
29972	CVE	Male	2014	2.17857	3.42222	2.08197	2	2.16129	2.01389
38784	CVE	Male	2013	2.7529	3.24444	3.0678	1.89831	2.90909	3.33333
27405	CVE	Male	2013	3.01688	2.26667	2.36066	2.75926	4.32258	2.23214
68101	CVE	Male	2013	3.30357	3.73333	2.98182	2.95918	3.65517	4.09722
65727	CVE	Male	2013	4.0411	4.26667	3.82353	3.76087	4.17241	2.65625
48948	CVE	Female	2013	4.44131	4.53333	4.33333	4.21429	4.62069	3.3125
84566	CVE	Male	2013	4.13953	3.77778	3.84314	4.18182	4.51724	2.96875
52491	CVE	Male	2013	4.32864	4.51111	4.07843	4.2381	4.72414	3.90625
39135	CVE	Male	2013	4.36279	4.15556	4.20755	4.38095	4.72414	3.54167
70139	CVE	Male	2013	4.57746	4.71111	4.47059	4.42857	4.51724	2.65625
42515	CVE	Female	2013	3.92093	3.53333	3.43396	4.02381	4.48276	2.875
86402	CVE	Male	2013	2.66537	3.17778	3.03448	1.72549	2.70968	3.28125
78099	CVE	Male	2013	3.07792	2.68889	3.32727	2.29091	3.58621	2.34375
34874	CVE	Male	2013	2.64179	3.55556	2.4918	1.86154	3.4	3.04688
25284	CVE	Male	2013	4.29767	4.31111	4	4.19048	4.75862	3.28125
71608	CVE	Female	2013	3.96744	3.82222	3.80769	3.97674	4.17241	3.51562
50000	CVE	Male	2014	4.1784	4.57778	3.62745	4.02381	4.13793	2.15278
29825	CVE	Female	2014	3.96759	3.82222	3.33333	4.19048	4.27586	2.56944
58755	CVE	Male	2014	4.62441	4.73333	4.27451	4.66667	4.65517	3.54167
57169	CVE	Female	2014	4.53521	4.6	4.01961	4.59524	4.89655	2.97794
36334	CVE	Male	2014	3.74771	3.82222	3.14286	3.64286	4	2.8125
33829	CVE	Male	2014	4.62441	4.73333	4.2549	4.52381	4.82759	3.68056
94544	CVE	Male	2014	3.27111	3.55556	2.44643	2.87234	3.65517	2.96875
73687	CVE	Male	2014	4.55399	4.46667	4.23529	4.54762	4.72414	4.375
93621	CVE	Male	2014	3.44545	3.48889	2.66071	3.19048	3.51613	2.76786
41187	CVE	Male	2014	2.96596	3.6	2.625	2.54167	2.80645	2.16667
79248	CVE	Male	2014	2.98745	3.22222	2.2963	2.70455	3.16129	2.89062
85272	CVE	Male	2014	2.88235	3.42222	2.33333	2.45455	2.80645	3.04688
45600	CVE	Male	2014	3.73516	4	3.18868	3.68182	3.3871	2.70833
24628	CVE	Female	2014	3.36123	3.88889	3.07018	2.88636	2.96774	2.875
80844	CVE	Male	2014	4.20183	4.11111	3.48214	4.30952	4.65517	2.94643
25001	CVE	Male	2014	3.76147	3.86667	3.16667	3.38095	4.24138	2.42188
53846	CVE	Male	2014	3.76037	3.77778	2.90196	3.70455	4.10345	3.75
27786	CVE	Male	2014	3.86239	4.28889	3.18519	3.71429	4	3.19444
93343	CVE	Male	2014	3.38889	3.73333	2.56897	2.89362	4.10345	3.88889
31987	CVE	Male	2014	3.63063	3.64444	2.35593	4.04545	4.17241	2.32639
29342	CVE	Female	2014	3.59821	3.66667	3.14286	3.2619	3.64516	3.125
43835	CVE	Male	2014	4.00901	4.04444	3.03448	4.09524	4.51613	3.40278
71737	CVE	Female	2014	3.44541	3.26667	2.89655	3.25	4.19355	1.875
31199	CVE	Female	2014	3.85388	3.84444	2.96429	3.86047	4.41379	2.25
46974	CVE	Female	2014	4.68075	4.8	4.29412	4.66667	4.93103	3.51562
68748	CVE	Male	2014	2.87554	2.42222	2.5	2.74	3.48387	2.60417
52666	CVE	Male	2014	3.19048	3.71111	2.55	3.04348	3.24138	2.01389
82832	CVE	Male	2014	3.78899	3.97778	3.03704	3.90909	4.10345	2.65625
40620	CVE	Male	2014	4.21759	3.95556	3.72222	4.47619	4.48276	2.70833
60454	CVE	Male	2014	2.70635	3.31111	2.51667	2.35417	2.58065	3.125
68544	CVE	Male	2014	3.69058	4.15556	2.94118	3.36957	3.67742	2.70833
52469	CVE	Female	2014	4.46479	4.42222	3.88235	4.57143	4.7931	4.16667
75437	CVE	Male	2014	4.43662	4.53333	3.86275	4.38095	4.75862	2.88194
67693	CVE	Male	2014	2.80913	3.35556	2.28333	2.52083	2.63333	2.03125
51382	CVE	Male	2014	2.91983	2.95556	2.36066	2.8125	3.19355	2.64423
55563	CVE	Male	2014	3.90141	3.57778	3.35294	3.97619	4.17241	2.65625
85190	CVE	Male	2014	2.60643	3.02222	2.24242	2.19231	2.32258	1.97917
91737	CIS	Male	2010	1.90171	2.17778	2.53333	1.17391	1.58559	2.89062
25219	CIS	Male	2010	1.94606	2.95556	1.47423	0.96875	1.78261	3.05556
71274	CIS	Male	2010	3.7697	4.4	3.34146	3.62069	3.64	3.67188
64984	CIS	Male	2011	2.23645	2.61538	2.74419	1.3871	2.03896	3.04688
42991	CIS	Male	2010	4.30435	4	4.25581	4.41379	4.59091	3.68056
27117	CIS	Male	2010	1.90795	2.52941	2.25581	1.69048	1.54369	2.70833
63022	CIS	Female	2011	2.54822	3.14894	2.625	1.34483	2.6129	2.26562
38806	CIS	Male	2010	2.28436	2.74468	2.5122	2.29032	1.82653	2.58929
87285	CIS	Male	2010	2.37143	3.20833	2.55814	1.95349	1.66337	2.89062
80766	CIS	Male	2010	3.99387	4.19149	3.91111	3.68966	4.07143	2.96875
65201	CIS	Female	2010	3.88344	3.38298	4.04444	4.13793	4.09524	3.22917
67808	CIS	Male	2010	3.17857	3.44681	2.98	2.89655	3.30952	3.57143
84887	CIS	Male	2010	4.69565	4.82979	4.65116	4.55172	4.69048	4.16667
86150	CIS	Male	2010	4.38509	4.40426	4.39535	4.31034	4.40476	2.5
54478	CIS	Male	2010	2.5508	2.97872	2.0566	2.45455	2.72222	2.8125
59738	CIS	Male	2010	2.90805	3.25532	2.91667	2.51724	2.8	2.96875
75310	CIS	Female	2010	3.15244	3.57447	3.13953	2.65517	3.04444	3.59375
42582	CIS	Male	2010	4.36025	4.42553	4.27907	4.48276	4.28571	3.125
76998	CIS	Female	2010	4.73292	4.68085	4.88372	4.55172	4.7619	2.63889
48412	CIS	Male	2010	3.72671	3.97872	3.83721	3.31034	3.61905	3.4375
55683	CIS	Male	2010	2.69663	3.31915	2.21569	2.7931	2.54902	3.57143
58499	CIS	Female	2010	4.42857	4.29787	4.53488	4.37931	4.5	4.53125
67244	CIS	Male	2011	2.09244	3.14894	1.88	1.86111	1.8	2.625
54796	CIS	Female	2010	3.46914	3.25532	3.34884	3.51724	3.7907	2.14286
39708	CIS	Male	2010	2.20297	2.85106	1.86275	1.65714	2.28986	3.75
41932	CIS	Female	2010	4.78261	4.87234	4.81395	4.65517	4.7381	3.66071
90694	CIS	Male	2010	2.81319	3.19149	2.57692	3.06061	2.44231	3.125
66757	CIS	Male	2010	3.79042	4	3.32609	3.48276	4.24444	3.61111
53027	CIS	Male	2010	3.88344	3.65957	3.84444	3.68966	4.30952	3.33333
24569	CIS	Male	2010	4.74534	4.91489	4.69767	4.68966	4.64286	2.32143
66662	CIS	Female	2010	3.26994	2.93617	3.13333	3.72414	3.47619	3.125
73532	CIS	Female	2010	4.70186	4.91489	4.67442	4.48276	4.64286	3.88889
80757	CIS	Female	2010	3.02312	2.53191	2.7	3.29032	3.71111	2.91667
71321	CIS	Male	2010	3.35758	3.61702	3.02222	3.31034	3.45455	3.33333
94724	CIS	Female	2010	3.80606	3.55319	4.17778	3.76667	3.72093	4.09722
44646	CIS	Female	2010	3.3869	2.68085	3.44898	3.9	3.7381	3.67188
87905	CIS	Male	2010	3.41463	3.89362	3.15217	3.68966	2.97619	2.8125
68313	CIS	Male	2010	3.67081	3.53191	3.72093	3.55172	3.85714	4.16667
90584	CIS	Male	2010	3.48447	3.51064	3.2093	3.51724	3.71429	2.8125
96676	CIS	Male	2010	2.55155	3.29787	2.60784	2.05714	2.21311	3.57143
68321	CIS	Male	2010	3.4321	3.44681	3.30233	3.48276	3.51163	2.70833
78809	CIS	Female	2010	3.18072	3.42553	3.12766	3.10345	3.02326	2.41071
91301	CIS	Male	2010	2.17062	2.3617	2.37288	2.45161	1.7013	2.1875
90318	CIS	Male	2010	3.5122	3.87234	3.44186	3.48276	3.22222	3.20312
82681	CIS	Male	2010	3.44444	3.82979	3.25581	2.72414	3.69767	3.33333
40720	CIS	Male	2010	3.03261	4.06122	2.78571	2.67742	2.56452	3.28125
32115	CIS	Female	2011	2.61905	2.60638	2.4386	2.25806	3.08163	3.20312
87965	CIS	Female	2011	4.21739	4.31915	4.23256	3.87097	4.14286	4.375
95071	CIS	Male	2011	2.43137	2.89362	1.83929	2.09677	2.74286	3.33333
72615	CIS	Male	2011	2.81143	3.04255	2.64815	2.77419	2.7907	2.5
86281	CIS	Male	2011	3.67702	3.7234	3.4186	3.93103	3.71429	3.21429
34417	CIS	Female	2011	3.75	3.65957	3.73913	4	3.69048	2.5
91820	CIS	Male	2011	2.4596	2.80851	2.42857	2.65517	2.15152	3.30357
78519	CIS	Male	2011	2.92	3.46809	2.43396	3.24138	2.71739	3.125
92199	CIS	Female	2011	4.44099	3.65957	4.86047	4.58621	4.78571	3.51562
71023	CIS	Male	2012	3.19048	3.40426	2.22472	3.54839	2.59615	2.96875
88938	CIS	Female	2011	3.8882	3.7234	3.88372	4.31034	3.78571	2.76786
73432	CIS	Male	2011	3.12644	2.82979	2.88	2.97143	3.65217	2.65625
23836	CIS	Male	2011	4	4	4.30233	3.65517	3.92857	3.61111
42007	CIS	Male	2011	3.16364	3.40426	2.91111	3.2069	3.13636	3.75
47144	CIS	Male	2011	2.59341	2.57447	2.22034	2.78125	2.76471	2.5
74708	CIS	Female	2011	4.56522	4.2766	4.55814	4.62069	4.85714	3.68056
40057	CIS	Male	2011	2.78736	2.78723	2.66667	2.89655	2.86364	2.42188
71396	CIS	Male	2011	2.7574	2.80851	2.62222	3.17241	2.58333	3.54167
66947	CIS	Male	2011	2.7	3.08511	2.2	2.7931	2.7234	2.94643
48942	CIS	Female	2011	2.75691	2.78723	3.04348	2.80645	2.47368	3.20312
39139	CIS	Male	2011	2.73743	3.06383	2.25926	2.75862	2.93878	3.67188
51824	CIS	Male	2011	2.43564	3.6383	1.83019	2.3871	2.11268	2.8125
55072	CIS	Male	2011	3.65244	3.78723	3.81395	3.24242	3.48837	3.82812
61539	CIS	Male	2011	3.72671	3.87234	3.88372	3.58621	3.5	3.02083
94967	CIS	Female	2011	4.49689	4.21277	4.53488	4.55172	4.7381	2.76786
73929	CIS	Female	2011	4.22981	3.89362	4.13953	4.37931	4.59524	3.59375
72447	CIS	Female	2011	2.95882	3.08511	2.65957	3.22581	2.95556	2.57812
67866	CIS	Male	2011	2.51031	3.2766	2.50909	2.55172	1.92063	2.8125
91641	CIS	Female	2011	2.34314	3.3617	2.04444	2	2.04938	2.25
49646	CIS	Female	2011	3.99387	3.91489	3.62222	4.06897	4.42857	3.4375
77442	CIS	Female	2011	3.87195	3.65957	4	4.06897	3.83333	3.125
46029	CIS	Male	2011	2.67188	1.82979	2.60606	3.51724	3.06	2.5
34609	CIS	Male	2012	2.70718	3.21277	2.09302	2.32258	2.15909	3.66071
33122	CIS	Male	2011	2.53804	2.95745	2.76596	2.45161	2.0678	2.85714
37816	CIS	Male	2011	2.61798	3.02128	2.19643	2.55172	2.76087	2.85714
34290	CIS	Female	2011	2.92818	2.82979	2.90741	3.06452	2.95918	2.58929
27955	CIS	Male	2012	2.83684	3.76596	3.15217	2.7931	2	3.92857
57151	CIS	Female	2011	3.49068	3.78723	3.55814	3.17241	3.30952	3.59375
58451	CIS	Male	2011	2.59239	3.14894	2.26667	2.58065	2.40984	2.15278
75755	CIS	Male	2012	1.95217	2.53191	1.79688	1.78571	1.77419	2.63889
24918	CIS	Male	2011	3.37423	3.17021	3.35556	3.55172	3.5	2.70833
72558	CIS	Female	2011	4.08075	3.6383	4.27907	4.2069	4.28571	2.14286
62937	CIS	Female	2011	2.54494	2.59574	2.63793	2.62069	2.31818	2.1875
73791	CIS	Female	2011	3.46951	3.53191	3.76087	3.37931	3.14286	3.04688
57913	CIS	Female	2011	3.32927	3.21277	3.42222	3.10345	3.51163	2.85714
68603	CIS	Male	2012	2.34597	3.34043	2.13462	2.74194	1.75309	2.5
93086	CIS	Female	2011	4.04908	3.55319	4.11111	4.27586	4.38095	3.21429
64973	CIS	Male	2012	2.15111	3.08511	2.2623	2.16129	1.55814	2.23214
61082	CIS	Male	2011	2.77095	2.93617	2.52632	2.77419	2.90909	2.26562
72797	CIS	Male	2011	2.45455	2.89362	2.10169	1.87097	2.7541	2.85714
44651	CIS	Male	2011	3.09202	3.44681	2.84444	3.34483	2.78571	3.21429
83149	CIS	Male	2011	3.66049	3.17021	3.97727	4.06897	3.59524	2.85714
60578	CIS	Male	2012	2.8427	2.43478	3.22581	2.53571	2.5625	2.8125
83312	CIS	Male	2011	3.57055	3.91489	3.4	3.68966	3.28571	3.59375
47979	CIS	Female	2012	2.43979	3.04255	2.5	2.55172	1.88889	3.75
91873	CIS	Male	2011	3.56364	3.34043	3.75	3.45161	3.69767	3.35938
87123	CIS	Female	2011	2.51087	2.87234	2.54839	2.54839	2.25333	2.89062
59674	CIS	Female	2011	3.04167	3.29787	3.53488	2.89655	2.44898	2.85714
88888	CIS	Male	2013	1.97046	2.95745	1.84375	2.06452	1.53684	2.625
50564	CIS	Female	2011	3.52147	3	3.44444	3.65517	4.09524	2.96875
23766	CIS	Female	2011	4.40994	4.29787	4.37209	4.24138	4.69048	4.21875
66075	CIS	Male	2011	2.78125	3.53191	2.47368	2.80645	2.45614	3.75
77151	CIS	Male	2011	3.25	3.48936	2.84	3.34483	3.40476	3.90625
58777	CIS	Female	2011	4.16149	3.80851	4.51163	4.24138	4.14286	2.42188
65687	CIS	Male	2011	3.18391	3.74468	3.46512	2.96552	2.6	3.35938
70085	CIS	Female	2011	3.8773	3.53191	3.77778	3.89655	4.35714	3.33333
25819	CIS	Male	2013	2.59585	2.91489	2.2623	2.12903	2.96296	3.28125
54788	CIS	Female	2011	3.43787	2.95745	3.41667	3.74194	3.76744	3.04688
88976	CIS	Female	2011	2.5	2.48936	2.42857	2.48387	2.58491	2.76786
76865	CIS	Male	2011	3.57576	3.61702	3.08511	4.13793	3.69048	3.30357
64243	CIS	Male	2011	3.4142	2.91489	3.33333	3.87097	3.72093	2.58929
31788	CIS	Male	2011	4.40373	4.21277	4.60465	4.27586	4.5	2.85714
31030	CIS	Female	2011	4.04969	4.14894	4.32558	3.96552	3.71429	3.83929
56515	CIS	Female	2011	2.79213	2.91489	3.13636	2.93548	2.33929	2.65625
88281	CIS	Male	2011	4.82609	4.74468	4.7907	4.93103	4.88095	4.45312
32319	CIS	Female	2011	4.68323	4.68085	4.81395	4.62069	4.59524	3.82812
31189	CIS	Female	2011	4.06832	3.57447	3.97674	4.51724	4.40476	2.10938
66271	CIS	Female	2011	4.12195	3.61702	4.23913	4.34483	4.40476	3.75
90444	CIS	Female	2011	3.90683	3.57447	4.09302	3.89655	4.09524	2.32143
86550	CIS	Male	2013	2.18779	3.08889	3.36364	1.31667	1.97727	2.8125
72654	CIS	Male	2012	2.81	2.74468	2.27368	1.86667	2.81034	2.8125
41972	CIS	Male	2011	3.79755	4	3.7907	3.89655	3.5	3.48214
63117	CIS	Male	2013	2.515	3.78723	1.41818	2.12903	2.47945	2.26562
92544	CIS	Male	2011	3.37079	3.65957	2.82222	3.72727	3.2069	3.48214
68521	CIS	Female	2012	3.33529	3.30435	3.22642	3.16129	3.38	2.57812
54961	CIS	Female	2012	4.40881	4.24444	4.34884	4.75862	4.40476	3.03571
86952	CIS	Female	2013	3.57576	3.37778	3.68085	3.45161	3.7619	2.73438
49064	CIS	Male	2012	3.43976	3.93333	3.41304	3.17241	2.9	2.1875
40464	CIS	Male	2012	2.9422	3.71111	2.93023	2.70968	2.35714	2.58929
41942	CIS	Female	2013	1.86607	2.2	2.42857	1.61538	1.41975	3.03571
48944	CIS	Female	2012	3.86335	4.13333	3.83721	3.55172	3.81818	3.28125
71570	CIS	Female	2013	3.57764	3.8	3.18605	3.62963	3.69565	4.45312
60657	CIS	Female	2012	3.26901	3.62222	2.73469	3.03448	3.625	3.35938
32884	CIS	Female	2012	4.2795	4.15556	4.25581	4.82759	4.06818	3.19853
60275	CIS	Male	2012	2.81868	2.93333	2.84615	2.67742	2.72727	2.20833
32077	CIS	Male	2012	3.65432	4.11111	3.36957	3.55172	3.38636	3.90625
79645	CIS	Male	2012	3.35583	3.66667	3.06667	3.19355	2.9	3.26389
32034	CIS	Male	2012	4.20497	4.35556	4.09302	4.48276	3.80435	3.26389
97102	CIS	Male	2012	3.25153	4.04444	3.16279	2.87097	2.67391	3.40278
28448	CIS	Female	2012	4.52201	4.53333	4.48837	4.62069	4.47619	2.97794
87742	CIS	Male	2012	3.96914	4.24444	4.04545	3.90323	3.64286	3.75
53672	CIS	Male	2012	3.56173	4.04444	3.21739	3.35484	3.40476	3.54167
84617	CIS	Female	2012	3.15882	3.37778	3.6	2.72414	2.71698	3.57143
65484	CIS	Male	2012	4.42767	4.91111	4.30233	4.82759	3.7619	4.09722
63878	CIS	Female	2012	4.20126	4.11111	4.27907	3.96552	4.38095	2.8125
64614	CIS	Female	2012	4	3.93333	3.95349	4.13793	4.02381	3.68056
41650	CIS	Female	2012	3.98742	4.26667	3.81395	4.10345	3.61364	3.35938
62642	CIS	Female	2012	3.80864	3.95556	3.41304	3.68966	3.97727	3.30357
64369	CIS	Male	2012	3.91975	3.88889	3.58696	4.37931	4	2.75735
90349	CIS	Male	2012	3.60736	3.2	3.47727	3.93333	3.32692	2.14286
93599	CIS	Male	2012	3.17964	4.13333	3	2.54839	2.85417	2.98611
82482	CIS	Male	2012	3.81132	3.95556	3.69767	3.86207	3.56818	4.23611
83873	CIS	Male	2013	2.75956	3.42222	2.60465	3.16129	2.20312	2.76786
47714	CIS	Male	2012	4.51572	4.55556	4.62791	4.2069	4.57143	4.14062
87548	CIS	Male	2012	3.5283	3.51111	3.76744	3.48276	3.33333	3.67188
35241	CIS	Male	2013	2.07944	3.31111	2.14815	1.41935	1.61905	2.1875
45611	CIS	Male	2012	4.49383	4.35556	4.18605	4.80645	4.31915	4.93056
82166	CIS	Female	2012	3.26506	3.86667	3.04651	2.87097	3.14894	2.5
55674	CIS	Male	2013	2.51759	3.33333	2.45455	2.25806	2.14706	3.51562
61442	CIS	Female	2012	3.18452	3.06667	3.1	3.37931	3.06383	2.5
78089	CIS	Male	2012	3.88272	3.91111	3.55814	3.75758	3.74468	3.68056
72320	CIS	Male	2012	4.3522	4.57778	4.25581	4.7931	3.72727	2.97794
40771	CIS	Male	2012	3.22754	3.42222	2.80392	3.03226	3.36364	2.875
30560	CIS	Female	2012	3.85535	3.75556	3.88372	4.34483	3.59524	4.14062
72940	CIS	Male	2012	2.74	2.75556	2.82979	2.72414	2.29167	2.1875
54888	CIS	Male	2012	3.7764	3.97778	3.34884	3.80645	3.97619	2.70833
33381	CIS	Male	2012	4.49689	4.71111	4.25581	4.7931	4.13043	3.98438
38897	CIS	Male	2012	4.36478	4.37778	4.18605	4.3871	4.30952	3.20312
39152	CIS	Male	2013	2.66129	3.55556	2.59574	2.37931	2.22222	2.84722
35913	CIS	Male	2012	4.24845	3.82222	4.32558	4.7931	4.25	3.59375
27069	CIS	Male	2012	3.52147	3.51111	3.64444	4.13793	2.86957	3.67188
26554	CIS	Female	2012	4.03086	3.71111	3.93478	4.48276	4.16667	3.81944
59815	CIS	Male	2013	3.62805	4.48889	3.41304	3.62069	2.97727	3.22917
26765	CIS	Male	2012	3.31928	3.57778	3.26087	3.65517	2.91304	2.14286
61118	CIS	Male	2012	3.66871	4.04444	3.48837	3.19355	3.63043	3.59375
70357	CIS	Female	2013	2.6	2.53333	2.17544	3.44828	2.64407	2.73438
53131	CIS	Male	2012	3.8323	4.06667	3.74419	3.41935	3.47917	2.91667
83079	CIS	Male	2012	4.30818	4.26667	4.4186	4.58621	4.04762	2.8125
52475	CIS	Female	2012	3.1369	3.37778	3.14583	2.7931	3.1087	2.40385
30887	CIS	Male	2013	2.65464	3.68889	2.66	2.03448	2.24286	2.29167
88682	CIS	Female	2012	3.38272	3.02273	3.25	3.37931	3.57778	2.96875
31120	CIS	Male	2012	3.27222	3.8	2.625	3.45161	3.15385	3.28125
96364	CIS	Male	2012	3.77439	4.37778	3.55814	4	2.95918	3.47222
54794	CIS	Male	2012	4.35849	4.53333	4.32558	4.62069	4.02381	3.05556
60990	CIS	Male	2012	3.25444	3.75556	3.42857	3.06452	2.45833	2.01923
81739	CIS	Male	2012	3.33129	3.75556	3.46512	3.03448	2.74	3.19444
34861	CIS	Male	2012	4.37736	4.66667	4.04444	4.51724	3.93182	3.05556
35610	CIS	Male	2012	3.91195	3.88889	3.81395	4.06897	3.92857	3.95833
79096	CIS	Male	2013	2.55122	2.57778	2.68421	2.29032	2.52174	1.77083
46386	CIS	Male	2013	2.18095	2.75556	2	2.22581	1.96154	2.5
70814	CIS	Male	2012	3.49689	3.64444	3.18605	3.34483	3.4375	3.57143
61240	CIS	Male	2012	4.25466	4.22222	4.30233	4.44828	3.93478	3.67188
86821	CIS	Female	2012	3.43827	3.55556	3.15556	3.58621	3.35556	2.58333
84495	CIS	Male	2014	2.66138	3.02222	2.33333	2.70968	2.64912	3.125
68942	CIS	Female	2012	2.87931	2.75556	2.5625	3.22581	3.08	2.34375
66947	CIS	Female	2012	4.62264	4.66667	4.69767	4.82759	4.35714	3.28125
86493	CIS	Female	2013	2.36634	3.17778	2.03704	1.92857	2.28	2.33333
67112	CIS	Male	2014	3.1369	3.44444	2.88889	2.5614	3.10417	3.88889
67008	CIS	Male	2012	3.04678	3.08889	2.79245	3.56667	2.82222	2.94643
71375	CIS	Female	2012	2.9433	3.95556	2.83636	1.90323	2.8254	3.59375
73469	CIS	Female	2012	3.31677	3.48889	2.90698	3.33333	3.53488	3.19444
49466	CIS	Male	2012	3.18293	3.64444	1.91935	3.22581	2.97917	2.84722
52401	CIS	Male	2012	3.87209	4.62222	3	4.34483	3.41667	3.66071
79158	CIS	Male	2013	3.22619	3.06667	2.94	4.06897	3.15909	2.5
90211	CIS	Female	2012	3.90909	3.5	3.5	4.29032	3.67391	2.65625
53606	CIS	Female	2013	3.43478	3.91111	3.7381	2.37931	3.35556	3.33333
26701	CIS	Female	2013	4.1519	4.31111	4.28571	4	3.95238	3.88889
25612	CIS	Male	2013	2.9661	3.51111	2.22917	2.37931	3.47273	3.125
62015	CIS	Male	2013	3.66258	4.04444	3.35714	3.27586	3.8	3.05556
55526	CIS	Male	2014	2.28899	2.33333	1.77193	2.40541	2.58228	3.125
34632	CIS	Male	2013	2.85955	3.24444	2.81818	2.80645	2.62069	2.63889
58432	CIS	Male	2013	3.91139	3.66667	4.14286	3.93103	3.92857	3.75
83474	CIS	Male	2014	2	1.88889	1.54167	1.74194	2.43373	2.8125
86006	CIS	Female	2013	4.49367	4.15556	4.7619	4.51724	4.57143	3.75
96520	CIS	Male	2013	3.53797	3.62222	3.42857	3.65517	3.47619	2.8125
54194	CIS	Male	2013	3.58721	3.04444	3.14286	3.88889	4.29412	2.34375
48385	CIS	Female	2013	4.01266	4	3.92857	4.10345	4.04762	3.35938
52844	CIS	Female	2013	3.63924	3.84444	3.7619	3.03448	3.71429	3.05556
53071	CIS	Female	2013	3.74375	3.4	3.90909	3.48276	4.11905	2.66667
90740	CIS	Male	2013	4.20253	4.44444	4.47619	3.51724	4.14286	4.23611
95759	CIS	Female	2013	3.625	3.42222	3.79545	3.7931	3.54762	3.16176
44312	CIS	Male	2013	2.92655	3.4	2.4717	2.51724	3.22	2.5
41264	CIS	Female	2013	4.1962	4.08889	4.42857	3.89655	4.28571	2.22656
25706	CIS	Female	2013	3.79375	3.64444	3.93182	4.2069	3.52381	2.36111
33821	CIS	Male	2013	3.2125	3.33333	3.71429	2.96552	2.77273	2.29167
87112	CIS	Male	2013	3.02326	3.04444	2.97826	2.9697	3.08333	2.68382
77466	CIS	Male	2013	3.59146	3.82222	3.4	3.10345	3.86667	1.91406
54969	CIS	Male	2013	4.17089	4.17778	4.19048	4.03704	4.22727	2.85156
26018	CIS	Male	2013	3.35802	3.93333	3.30952	2.7037	3.22917	3.02083
32641	CIS	Female	2013	3.92405	3.4	4.40476	4	3.95238	2.96875
89501	CIS	Male	2013	3.475	3.42222	3.43182	3.51724	3.54762	2.70833
59373	CIS	Male	2013	3.70253	3.86667	4	3.44828	3.40476	2.43056
24878	CIS	Male	2013	2.55376	3.04444	2.13043	2.125	2.81818	3.54167
90408	CIS	Male	2013	3.88608	3.73333	3.52381	4.2069	4.19048	2.91667
70320	CIS	Male	2013	3.18987	3.31111	3.11905	3.03448	3.2381	2.08333
38937	CIS	Male	2013	2.55866	2.46667	2.09434	2.73077	3	2.08333
57372	CIS	Male	2013	2.22018	2.41818	1.79167	2.09677	2.35294	3.04688
52632	CIS	Female	2013	3.87975	3.8	4.2619	3.68966	3.71429	1.75781
29869	CIS	Female	2013	3.67722	3.44444	3.66667	3.51724	4.04762	3.19444
50943	CIS	Male	2013	2.23558	2.95556	1.48214	1.58065	2.63158	2.43056
28638	CIS	Male	2013	3.22222	3.24444	2.65909	2.90323	3.88235	3.51562
52898	CIS	Male	2013	3.49133	3.71111	3.76596	4.17241	2.67308	2.42188
64738	CIS	Male	2013	3.88125	4.08889	4.02273	3.7931	3.57143	2.96875
42930	CIS	Female	2013	4.70886	4.71111	4.90476	4.65517	4.54762	3.75
30519	CIS	Male	2013	3.8375	3.51111	4.40909	3.48276	3.83333	3.28125
67474	CIS	Male	2013	4.44304	4.42222	4.42857	4.27586	4.59524	2.35577
77955	CIS	Male	2014	2.51099	2.71111	2.07547	2.91176	2.5	2.77778
50270	CIS	Male	2013	3.93671	3.82222	4.14286	3.96154	3.84444	2.66667
95818	CIS	Male	2013	3.40854	3.57778	3.54762	2.22222	3.78	1.83594
54748	CIS	Female	2013	3.07	3.0625	3.13636	3	3.06383	2.5
37567	CIS	Male	2013	4.53797	4.53333	4.66667	4.34483	4.54762	3.51562
73087	CIS	Male	2013	3.125	3.73333	2.44	2.58621	3.63636	3.57143
68115	CIS	Female	2013	3.37037	3.51111	3.43182	3.06897	3.36364	2.55682
82170	CIS	Male	2014	2.86111	3.11111	3.15556	2.80645	2.47458	2.65625
65756	CIS	Male	2013	4.8038	4.77778	4.80952	4.82759	4.80952	4.21875
71608	CIS	Male	2013	2.11374	2.64444	2.07273	1.52381	1.98901	2.23958
74453	CIS	Male	2013	3.88608	3.95556	4.14286	3.27586	3.97619	2.29167
60815	CIS	Male	2013	2.66848	2.33333	2.50909	2.64516	3.13208	2.76786
66019	CIS	Female	2013	4.72785	4.84444	4.90476	4.72414	4.42857	4.14062
31231	CIS	Male	2014	2.28351	2.08889	1.91228	2.57692	2.62121	2.22222
83497	CIS	Male	2013	3.49697	3.15556	3.5	3.71875	3.68182	2.96875
25538	CIS	Female	2013	3.33962	3.35556	3.35714	3.31034	3.32558	2.29167
88770	CIS	Male	2013	3.99367	4	3.95238	3.72414	4.21429	3.54167
90303	CIS	Female	2013	4.74684	4.68889	4.88095	4.93103	4.54762	3.19853
24035	CIS	Male	2013	3.20497	4	2.90476	2.51724	3.13333	3.05556
48735	CIS	Male	2013	3.02381	3.28889	2.85366	2.32143	3.2963	3.75
32169	CIS	Male	2013	2.84091	2.97778	2.21569	2.84615	3.31481	1.83594
65037	CIS	Female	2013	3.77848	4.24444	3.52381	3.41379	3.78571	2.84722
23728	CIS	Male	2014	2.61084	3.66667	2.0566	2.64286	2.36364	3.67188
51698	CIS	Female	2013	3.7375	4.11111	3.55	3.48276	3.69565	3.51562
60793	CIS	Male	2013	4.0443	4.13333	3.88095	3.96552	4.16667	2.43056
35549	CIS	Male	2013	2.62694	3.53333	1.74	1.74194	3.08955	2.43056
25338	CIS	Male	2013	3.75152	3.66667	3.25	3.80645	4.28889	2.98611
65696	CIS	Male	2013	4.18987	3.82222	4.19048	4.65517	4.2619	2.1875
80200	CIS	Male	2013	2.74	2.8	2.60784	2.125	3	2.98611
75563	CIS	Female	2013	4.61392	4.31111	4.66667	4.86207	4.71429	2.25
60606	CIS	Female	2013	4.43671	4.48889	4.52381	4.2069	4.45238	2.65625
50505	CIS	Male	2013	4.75316	4.73333	4.83333	4.72414	4.71429	2.34375
78364	CIS	Male	2013	4.84177	4.84444	4.97619	4.75862	4.7619	3.125
54621	CIS	Male	2013	4.28481	4.22222	4.47619	4.44828	4.04762	2.26562
78959	CIS	Male	2013	3.01156	3.44444	2.28	2.75862	3.5102	3.04688
50437	CIS	Male	2013	4.60127	4.6	4.7381	4.51724	4.52381	3.28125
72220	CIS	Male	2013	4.12658	4.64444	4.16667	3.7931	3.7619	3.40278
80308	CIS	Female	2013	3.34503	2.77778	3.73333	3	3.72	2.43056
97168	CIS	Male	2013	2.74054	3.02222	3.17391	3.17241	2.04615	2.43056
59170	CIS	Male	2013	3.94375	4.66667	3.83333	3.58621	3.54545	3.68056
90499	CIS	Female	2013	2.23	1.93333	1.98113	2.03226	2.62025	2.375
32152	CIS	Male	2013	2.70833	2.6	2	2.80645	3.11111	3.125
55310	CIS	Female	2013	4.15625	4	4.23256	3.93333	4.40476	2.70833
95263	CIS	Male	2013	4.36709	4.42222	4.33333	4.34483	4.35714	2.64423
44903	CIS	Male	2013	4.27848	4.04444	4.66667	4.41379	4.04762	3.16176
83592	CIS	Male	2013	4.01899	3.57778	4.42857	4.41379	3.80952	2.43056
78972	CIS	Male	2013	3.22024	3.24444	3.5	2.71429	3.23529	2.26562
71808	CIS	Female	2013	3.74051	3.84444	3.88095	3.34483	3.7619	2.57812
96300	CIS	Male	2014	2.45729	2.86667	2.25	1.3871	2.85075	2.57812
88520	CIS	Male	2013	2.93296	3.17778	2.23077	2.45161	3.72549	3.125
32486	CIS	Female	2013	2.81065	2.44444	2.80851	2.48276	3.22	3.125
50512	CIS	Female	2013	3.68519	2.97778	3.86047	3.90323	4.09302	3.26389
97368	CIS	Male	2013	3.67816	4.29167	3.42	3.37931	3.51064	2.53906
58948	CIS	Male	2014	4.10127	4	4.2619	4.37931	3.85714	3.98438
97530	CIS	Male	2014	3.77215	3.68889	3.71429	3.75862	3.92857	3.88889
84997	CIS	Female	2014	4.75949	4.46667	4.90476	4.93103	4.80952	2.67361
69690	CIS	Male	2014	3.36471	3	2.97872	4.25806	3.51064	2.08333
57194	CIS	Female	2014	4.21519	3.82222	4.07143	4.75862	4.40476	3.54167
55768	CIS	Female	2014	4.39873	4.11111	4.61905	4.55172	4.38095	2.39583
34797	CIS	Male	2014	3.38889	3.4	2.72727	3.65517	3.86364	2.84722
96529	CIS	Male	2014	3.64198	3.26667	3.59524	4.17241	3.71739	4.09722
79420	CIS	Female	2014	3.75155	3.55556	3.66667	3.83871	3.97674	2.84722
40810	CIS	Female	2014	4.79114	4.53333	4.92857	5	4.78571	4.23611
79407	CIS	Female	2014	4.1962	3.64444	4.42857	4.58621	4.28571	2.88194
72390	CIS	Male	2014	3.94304	3.84444	4.14286	4.10345	3.7381	3.25
59101	CIS	Female	2014	4.025	4.26667	4.04762	4.06897	3.72727	3.30882
92746	CIS	Female	2014	3.69182	3.51111	3.48837	3.86207	3.97619	2.96875
54552	CIS	Male	2014	4.71519	4.73333	4.78571	4.51724	4.7619	3.22304
51554	CIS	Male	2014	3.62025	3.4	3.71429	3.96552	3.52381	2.14844
95381	CIS	Female	2014	4.61392	4.48889	4.69048	5	4.40476	4.16667
50091	CIS	Female	2014	4.70886	4.44444	4.80952	5	4.69048	3.40278
84757	CIS	Male	2014	3.66258	2.75556	3.55556	4.65517	4.04545	3.125
65226	CIS	Male	2014	3.94083	4.46667	2.90476	4.10345	4.22642	3.95833
46500	CIS	Male	2014	3.2454	3.46667	2.64286	3.6129	3.33333	3.125
23868	CIS	Female	2014	3.13174	3.02222	2.93617	3.41379	3.26087	3.75
94115	CIS	Female	2014	3.57595	3.02222	3.64286	3.7931	3.95238	3.26389
81433	CIS	Male	2014	3.90506	3.22222	4	4.37931	4.21429	3.26389
25503	CIS	Female	2014	3.32911	3.42222	3.40476	3.51724	3.02381	3.125
48069	CIS	Male	2014	3.08434	2.82222	2.975	3.68966	3.05769	3.82812
37749	CIS	Male	2014	4.31646	4.02222	4.40476	4.58621	4.35714	3.47222
63547	CIS	Female	2014	3.39264	2.88889	3.31111	3.68966	3.79545	2.98611
76656	CIS	Female	2014	3.98734	3.77778	4.2381	4.06897	3.90476	1.79688
76535	CIS	Male	2014	3.90566	3.97778	3.64103	4.31034	3.80435	3.61111
37492	CIS	Female	2014	4.98734	4.95556	5	5	5	4.30556
74856	CIS	Male	2014	3.65823	3.51111	3.61905	4.27586	3.42857	1.95312
80603	CIS	Male	2014	3.62658	3.6	3.4	3.82759	3.72727	2.69965
82438	CIS	Male	2014	3.53797	3.31111	3.35	4.13793	3.54545	3.05556
52489	CIS	Male	2014	3.89571	4.17778	3.425	3.80645	4.08511	2.29167
25090	CIS	Male	2014	3.69565	3.46667	3.81395	4.10345	3.54545	3.59375
80003	CIS	Male	2014	3.54878	3.51111	3.7619	3.83871	3.19565	2.23214
35218	MIS	Male	2011	1.68846	1.63918	1.62222	0.825	1.52632	2.42188
64471	MIS	Male	2010	1.69173	2	2.09091	1.12727	1.54422	1.95833
83325	MIS	Male	2010	1.51807	1.84444	1.17391	1.92308	1.37363	2.34375
70953	MIS	Male	2011	2.22685	2.47727	2.54167	2.78571	1.51042	2.20833
91433	MIS	Female	2010	1.71545	1.64444	2.15217	0.871795	1.63971	3.125
55069	MIS	Female	2011	1.86716	1.59292	1.25664	1.87179	1.79104	2.8125
60034	MIS	Male	2011	3.15217	2.92857	3.44898	3.30303	2.98333	3.40278
84270	MIS	Male	2010	2.72222	3.23256	1.72072	3.22857	2.94667	3.61111
90430	MIS	Male	2010	2.46903	3.34043	1.57143	2.67647	2.46465	2.34375
43863	MIS	Male	2010	2.375	2.97619	2.56098	1.89286	2.27869	3.125
71557	MIS	Male	2011	1.93985	1.69643	1.69118	2.16923	1.87597	2.96875
66458	MIS	Male	2011	2.32558	2.66667	2.15	1.64062	2.21818	3.125
67006	MIS	Female	2010	2.21705	2.09524	2.71429	1.91489	2.175	3.4375
47288	MIS	Male	2010	2.60109	2.72727	2.39024	2.51351	1.53571	2.5
78010	MIS	Male	2011	1.97	2.14894	1.58491	2.47273	1.81308	2.625
39894	MIS	Male	2012	2.92593	2.19149	2.16129	3.16129	3.57377	2.1875
61939	MIS	Male	2011	3.07614	3.24444	3.32075	3.41379	2.64286	2.73438
71532	MIS	Male	2010	3.6474	3.34091	4.08696	4.03846	3.33333	2.75
80274	MIS	Male	2012	3	2.51111	2.79012	1.09346	2.78125	3.75
27297	MIS	Male	2010	2.68571	2.73469	2.11538	3.02941	2.65432	3.75
30931	MIS	Male	2013	2.43925	2.74	2.28333	1.88889	2.76271	3.04688
50568	MIS	Male	2010	3.45732	3.13636	3.45833	3.62963	3.66667	2.42188
42966	MIS	Male	2010	3.57862	3.47727	3.11628	4.22222	3.73333	2.67857
57021	MIS	Male	2010	4.21118	4.29545	4.2	4.33333	4.06667	2.58929
36567	MIS	Female	2010	2.92391	2.68182	2.68966	3.03333	3.32692	3.51562
96310	MIS	Female	2010	4.28931	4.04545	4.37209	4.2963	4.44444	2.41071
53291	MIS	Female	2010	3.26627	2.59091	3.66667	3.41379	3.39583	2.91667
60693	MIS	Female	2010	3.52096	2.81818	3.56863	3.85185	3.95556	3.125
44121	MIS	Male	2010	3.30357	2.81818	3.46939	3.56667	3.42222	2.875
80079	MIS	Female	2011	2.92063	2.7234	2.52525	2.70968	2.84615	2.26562
75313	MIS	Male	2011	3.23164	3.35417	3.14286	2.96774	3.36735	3.4375
84234	MIS	Female	2011	4.56604	3.97727	4.83721	4.59259	4.86667	2.73438
74976	MIS	Female	2011	4.00617	3.31818	4.43478	4.2963	4.06667	3.33333
78112	MIS	Male	2011	4.01235	3.77551	3.69767	4.25926	4.24444	2.8125
44862	MIS	Male	2011	2.44865	2.95455	2.65385	2.77778	1.77419	2.10938
58704	MIS	Male	2012	2.64824	3.38636	2.89583	2.81481	2.0375	3.04688
70880	MIS	Female	2011	3.93939	3.77273	3.86667	3.68966	4.31915	2.89062
97254	MIS	Male	2011	3.48485	3.20455	3.40816	3.51852	3.82222	2.32143
92605	MIS	Female	2011	4.11321	3.45455	4.17778	4.48148	4.28889	2.70833
28675	MIS	Male	2011	2.58696	2.79545	2.60976	2.67742	2.40909	2.89062
25919	MIS	Female	2011	3.19048	3.34091	3.09302	2.66667	3.40741	2.39583
48030	MIS	Male	2012	2.10599	3.11364	2.01754	1.41176	1.72527	2.32143
52612	MIS	Female	2011	3.79874	3.61364	4.06977	3.88889	3.66667	3.28125
76727	MIS	Male	2011	3.4321	3.18182	3.52174	3.40741	3.6	3.28125
40104	MIS	Female	2011	4.04969	3.54545	4.37209	4.14815	4.17021	2.70833
88172	MIS	Male	2011	2.40099	2.75	2.73585	2.26667	2.01333	2.5
88702	MIS	Male	2011	2.90058	3.15909	3.35135	2.29032	2.74576	3.02083
50843	MIS	Male	2011	2.76	2.70455	2.84746	3.07407	2.51111	3.03571
56817	MIS	Male	2011	3.13333	3.06818	3.13043	3.13333	3.2	3.125
32981	MIS	Male	2011	3.18023	2.40909	3.77083	2.9697	3.30612	2.85714
85443	MIS	Female	2011	4.22642	3.88636	4.69767	4.51852	3.93333	2.34375
72716	MIS	Female	2012	2.18957	3	2.60417	2.33333	1.57778	3.4375
84892	MIS	Male	2011	3.28049	2.90909	3.29167	3.40741	3.55556	3.04688
58452	MIS	Female	2011	3.99379	3.43182	4.51111	4.07407	3.97778	3.54167
24842	MIS	Male	2014	2.4712	1.98824	1.48276	2.18519	2.88525	1.95312
79722	MIS	Female	2011	3.96855	3.68182	4.37209	3.92593	3.88889	2.89062
75461	MIS	Female	2011	3.88679	3.30952	4.53488	4.24138	3.57778	3.59375
31254	MIS	Female	2011	3.11176	2.65909	3.45833	3.07143	3.2	2.42188
71229	MIS	Female	2011	3.36747	2.47727	3.3617	3.6	4.08889	2.57812
55090	MIS	Male	2011	2.41	2.75	2.64151	2.14815	2.14474	2.42188
68759	MIS	Male	2011	2.40909	3.25	2.38182	1.85185	2.125	2.57812
57214	MIS	Male	2011	3.23837	3.21951	3.55556	3.40741	2.9322	3.30357
95802	MIS	Male	2011	4.37888	4.06818	4.55814	4.7037	4.31915	3.28125
80064	MIS	Female	2011	3.21557	3.43182	3.11111	2.74074	3.37255	3.67188
55737	MIS	Male	2011	2.30688	2.63415	2.58824	2.51852	1.82857	2.5
63526	MIS	Female	2011	3.7673	3.11364	4.30233	4.25926	3.6	2.1875
90494	MIS	Female	2011	4.16981	3.59091	4.67442	4.14815	4.26667	2.85714
68578	MIS	Female	2011	3.72956	3.36364	4.13953	3.74074	3.68889	2.8125
40030	MIS	Female	2011	4.21118	3.90909	4.46667	4.22222	4.24444	2.94643
86096	MIS	Female	2011	3.61728	2.97727	3.78261	3.92593	3.88889	3.30357
60628	MIS	Male	2011	2.76301	2.93182	2.72549	2.88889	2.58824	2.05357
80480	MIS	Female	2011	3.23457	3.40909	3.48837	3.14815	2.89583	2.41071
61561	MIS	Male	2011	2.50543	3.02273	2.97674	2.21429	2	2.5
92653	MIS	Male	2011	4.15152	3.97727	4.68889	4.7037	3.5102	2.42188
90899	MIS	Female	2011	3.61635	3.29545	3.76744	3.7037	3.73333	2.10938
52402	MIS	Male	2011	2.44828	3.27273	2.16949	2	2.34247	3.03571
97216	MIS	Male	2011	3.8773	3.38636	4.06383	3.77778	4.22222	3.04688
80967	MIS	Female	2011	4.53459	4.11364	4.83721	4.40741	4.73333	2.94643
35982	MIS	Male	2011	2.65327	3.31818	2.6129	2.88889	2.15152	2.41071
69098	MIS	Female	2011	4.67925	4.22727	4.81395	4.92593	4.84444	4.29688
43429	MIS	Male	2013	2.78771	2.97727	2.24074	3.06667	3.03922	2.125
52308	MIS	Male	2012	2.66489	2.84091	2.31579	2.35714	2.95312	2.8125
60982	MIS	Male	2012	2.16279	3.21053	2.33333	2.36667	1.62626	2.29167
44521	MIS	Male	2011	3.16111	1.78571	3.35	3.72414	3.77551	2.15278
64709	MIS	Male	2011	3.03409	3.34091	2.79245	2.96296	3.05769	2.57812
47078	MIS	Female	2012	2.07595	3.02273	1.95918	1.86667	1.81579	2.8125
92712	MIS	Female	2011	3.4	3.06818	3.42857	3.81481	3.44444	2.32143
74317	MIS	Female	2011	3.67901	3.29545	3.51111	4	4.02174	2.5
88408	MIS	Female	2011	2.28718	1.97727	2.32609	2.45455	2.36066	2.08333
47568	MIS	Male	2013	1.76856	2.5	2	1.70968	1.34	2.91667
95345	MIS	Male	2011	3.41975	3.34091	4.06977	3.06897	2.97917	2.8125
96301	MIS	Male	2011	3.23214	2.81818	2.90196	3.46429	3.86667	2.5
68138	MIS	Female	2011	4.06918	3.52273	4.62791	4.11111	4.04444	3.20312
46034	MIS	Female	2011	2.66474	2.84091	3.13953	2.2963	2.35593	3.03571
64827	MIS	Female	2011	4.05556	3.75	4.35556	4.51852	3.78261	2.70833
74962	MIS	Female	2011	3.24242	3.25	3.27907	2.81481	3.43137	2.76786
29675	MIS	Male	2011	2.45361	3	2.69388	2.03704	2.12162	2.42188
72752	MIS	Female	2011	3.09827	2.79545	2.72917	3.32258	3.58	3.75
59179	MIS	Female	2011	3.38415	3.61364	3.60465	3.25926	3.06	2.41071
49862	MIS	Male	2011	3.21739	3.40909	3.04651	3.37037	3.10638	2.58929
50694	MIS	Female	2011	4.44654	4.18182	4.44186	4.40741	4.73333	2.41071
44064	MIS	Female	2011	3.11176	3.02273	3.57778	2.4	3.19608	3.39286
59870	MIS	Male	2011	3.41071	3.88636	3.27907	3.83333	2.86275	3.68056
91635	MIS	Male	2011	3.28049	3.47727	3.44444	3.55556	2.79167	2.94643
80925	MIS	Female	2011	3.35119	2.54545	3.62745	3.25926	3.86957	2.8125
81304	MIS	Female	2011	4.56604	4.20455	4.7907	4.59259	4.68889	4.21875
47101	MIS	Female	2011	2.91411	2.70455	3.13953	2.92593	2.89796	2.23214
81030	MIS	Male	2011	2.94253	3.06818	3.04	3.51852	2.45283	2.26562
86699	MIS	Female	2011	3.53416	3.31818	3.34884	3.55556	3.89362	2.85714
46399	MIS	Male	2011	3.4717	3.22727	3.67442	3.22222	3.66667	3.30357
51346	MIS	Male	2013	2.09829	3.08889	1.26087	1.65455	1.98291	2.1875
52771	MIS	Male	2012	3.51852	3.93617	2.9011	3.17544	3.85106	3.30357
26211	MIS	Male	2012	3.08824	2.92857	3.15254	2.86667	2.94828	1.73611
76719	MIS	Female	2012	4	3.81818	4.10638	4.33333	3.70833	2.96875
61458	MIS	Male	2012	4.00625	3.97727	3.93023	4.18519	3.4717	3.90625
78704	MIS	Male	2012	4.33125	4.29545	4.2093	4.59259	4.14583	2.67857
97451	MIS	Female	2012	3.90625	3.72727	4.16279	3.77778	3.75	2.03125
30648	MIS	Male	2012	4.11321	3.95455	4.25581	4.44444	3.76596	2.1875
39330	MIS	Male	2012	4.33333	3.86364	4.52174	4.74074	4.08511	3.125
66523	MIS	Male	2012	2.69231	2.52273	2.56452	3.25806	2.52459	3.61111
71499	MIS	Male	2012	3.3237	2.86364	3.43396	3.55556	3.4898	3.47222
63831	MIS	Male	2012	3.50292	2.22727	3.54	4.03226	4.14583	3.26389
49071	MIS	Male	2012	3.30857	3.31818	3.1087	3.48387	3.25	3.03571
51461	MIS	Female	2012	3.40116	2.59259	3.84783	4.33333	3.21277	2.5
83733	MIS	Female	2012	4.03727	3.52273	4.31111	4.18519	4	2.34375
28926	MIS	Male	2012	3.15909	2.84091	3.40741	3.37037	2.78571	2.25
79255	MIS	Female	2012	4.54717	4.13636	4.62791	4.7037	4.57447	4.01786
80295	MIS	Female	2012	4.54088	4.04545	4.69767	4.7037	4.57447	3.90625
75869	MIS	Male	2012	3.58025	3.56818	4.02326	3.59259	2.78182	1.97917
78790	MIS	Male	2012	3.5	3.52273	3.26087	3.74074	3.20833	2.96875
80312	MIS	Female	2012	2.9593	2.93182	3.34884	2.62963	2.84483	2.32143
39853	MIS	Male	2012	4.12346	3.56818	4.33333	4.55556	4.02083	2.57812
43045	MIS	Male	2012	3.73125	3.63636	3.62791	3.77778	3.72917	2.03125
39844	MIS	Male	2014	2.51741	2.65909	2.30909	3.06667	2.26667	2.5
62831	MIS	Female	2012	3.52147	3.34091	3.30233	3.9	3.5	3.125
55053	MIS	Male	2012	3.18235	3.29545	3.36735	3.18519	2.73585	2.67857
35763	MIS	Female	2012	3.77976	3.02273	3.55769	4.48148	4.17021	2.43056
75829	MIS	Female	2012	3.3494	3.15909	3.73333	3.2963	3.2	2.63393
92538	MIS	Female	2012	3.8375	3.56818	3.93023	4.18519	3.64583	2.65625
70603	MIS	Female	2012	2.91111	2.13636	2.98333	3.74074	2.94118	2.5
34247	MIS	Male	2012	2.72778	2.06818	2.875	3.25	2.59649	3.125
48191	MIS	Male	2012	2.73077	3.11364	2.8	3.03704	2.03279	3.125
71732	MIS	Female	2012	3.55828	3.15909	3.66667	3.77778	3.55102	2.73438
53339	MIS	Female	2012	3.66258	3.56818	3.76087	3.74074	3.45833	3.75
56513	MIS	Male	2012	2.25481	2.20455	1.78333	2.83871	2.42466	2.09821
96158	MIS	Female	2012	3.58025	3.18182	3.64444	4.07407	2.96429	3.67188
75239	MIS	Female	2012	4.11875	3.95455	4.13953	4.14815	4.0625	3.54167
35594	MIS	Male	2012	2.70109	2.31818	2.5	3.16667	2.63636	3.51562
78414	MIS	Female	2012	3.06358	2.34091	3.44231	3.45161	2.9375	2.31618
36711	MIS	Female	2012	3.2716	3.11364	3.22222	3.81481	2.73585	3.35938
53833	MIS	Male	2013	2.23504	2.81818	1.95	2.66667	2.02	2.32143
68599	MIS	Male	2012	3.38824	3.25	3.01852	4.07407	3.2	2.27679
25600	MIS	Male	2013	3.03371	2.93182	3.1087	3.41935	2.84211	2.02206
31535	MIS	Male	2012	3.43125	3.36364	3.06977	4	3.15686	3.81944
95876	MIS	Male	2012	3.07738	3.22727	2.93478	3.03333	2.70909	3.59375
44054	MIS	Female	2012	3.43636	3.15909	3.3913	3.59259	3.64583	2.89062
77298	MIS	Female	2012	4.11875	4.04545	4.06977	4.18519	4.02083	3.125
26565	MIS	Female	2012	4.10692	3.81818	3.95349	4.03704	4.38298	2.32955
80628	MIS	Male	2012	3.02924	2.59091	2.93878	3	2.9322	3.30357
51372	MIS	Female	2012	3.68824	2.97727	3.98113	3.77778	3.8125	2.84722
74425	MIS	Female	2013	2.0514	2.52273	1.94828	2.77778	1.64706	2.42188
60524	MIS	Male	2012	2.8764	2.56364	3.13333	3.2963	2.66038	2.10938
46669	MIS	Female	2012	3.50909	3.5	3.52174	3.66667	3.28	3.125
69087	MIS	Male	2012	2.8125	3.11364	2.76471	3	2.38596	2.57812
38692	MIS	Female	2013	2.19178	2.15909	2.44068	2.5	1.93023	3.28125
67432	MIS	Female	2012	3.50898	2.68182	3.54167	3.93103	3.83333	2.89062
44976	MIS	Female	2012	3.53012	2.32692	3.52083	4.03704	3.81633	2.84722
26303	MIS	Female	2012	4.11111	3.43182	4.13333	4.62963	4.25	1.66667
70981	MIS	Male	2013	2.35025	2.43182	2.52083	2.43333	2.16	2.76786
55385	MIS	Male	2012	3.04571	3.29545	2.94	3.59259	2.57143	2.89062
43103	MIS	Male	2012	3.04396	3.27273	2.64286	3.43333	2.65	1.66667
49900	MIS	Male	2014	1.7004	2.22727	1.28571	2.03226	1.58929	2.42188
79437	MIS	Female	2012	3.62577	3.25	3.71739	3.48148	3.66	2.57812
38515	MIS	Male	2013	2.04405	2.40909	2.12069	1.93333	1.80612	2.33333
67895	MIS	Female	2013	2.43386	2.43182	2.58	2.44444	2.32353	2.65625
65789	MIS	Female	2012	4.025	3.5	4.06977	4	4.3125	3.04688
68681	MIS	Male	2012	3.64671	3	3.62	3.85185	3.76471	2.5
37700	MIS	Female	2012	3.70303	3.18182	3.41667	4.2963	3.82	3.47222
32668	MIS	Male	2013	2.95954	3.09091	2.63265	3.37037	2.9434	3.48214
49677	MIS	Male	2013	2.25238	2.86364	2.13725	2.45161	1.92857	2.03125
35644	MIS	Male	2013	1.89912	2.20455	1.47761	1.29032	2.2907	2.23214
23544	MIS	Male	2012	3.26437	3.02273	2.7963	3.56667	3.33962	1.79688
85529	MIS	Female	2012	4.26875	4.04545	4.55814	4.25926	3.80392	3.83929
32467	MIS	Female	2012	2.63536	2.47727	2.77083	2.72414	2.6	2.98611
42363	MIS	Male	2012	2.79213	2.84091	2.80769	3.07407	2.6	2.20833
55313	MIS	Female	2012	4.04938	3.72727	4.13333	4.33333	3.9375	3.33333
50919	MIS	Female	2012	3.53939	2.46939	3.52083	3.77778	4	3.98438
62421	MIS	Female	2013	4.5528	4.38636	4.48889	4.40741	4.86667	2.42188
93431	MIS	Male	2013	3.02299	2.22727	3.20408	2.8	3.66667	1.97917
86831	MIS	Female	2014	1.96833	1.56818	1.75	2.12903	2.21591	2.98611
30542	MIS	Male	2013	3.71069	3.54545	3.44186	3.51852	4.24444	3.59375
48329	MIS	Female	2013	3.79503	3.25	4.07143	3.93333	3.97778	3.04688
54825	MIS	Male	2013	2.8587	2.56818	2.63462	3.16667	3.12069	3.35938
88829	MIS	Male	2013	2.54726	2.77273	2.18868	2.09677	2.86301	2.98611
24042	MIS	Female	2013	2.80588	2.68182	3.02273	2.64516	2.82353	3.4375
38059	MIS	Male	2013	3.03448	2.5	2.82353	2.96667	3.77551	2.32143
81261	MIS	Male	2013	3.575	3.34091	3.23256	3.48148	4.17391	2.03125
93304	MIS	Female	2013	3.3354	2.79545	3.64286	3.43333	3.51111	2.65625
94272	MIS	Female	2013	2.77778	2.15909	2.50877	3.13333	3.42857	2.15278
84722	MIS	Male	2013	3.99371	4.04545	4.11628	3.7037	4	3.125
82302	MIS	Female	2013	3.33333	3.06818	3.25581	3.25926	3.71111	1.70139
56731	MIS	Female	2013	3.00575	2.29545	3.14286	3.23333	3.35294	1.65441
55362	MIS	Male	2013	3.22941	3	3.12766	2.9	3.73469	3.47222
76385	MIS	Female	2013	2.79213	3.34091	3.02326	3.14815	2.10938	2.70833
66495	MIS	Male	2013	3.21637	2.5	2.95918	3.66667	3.84314	3.22917
38173	MIS	Female	2013	2.46535	2.13636	2.31034	2.54839	2.76812	2.57812
61544	MIS	Female	2013	4.52201	4.06818	4.65116	4.59259	4.8	3.68056
91300	MIS	Male	2013	3.7205	3.45455	3.74419	3.7037	3.95745	3.61111
74352	MIS	Male	2013	3.54217	3.29545	2.94	4.11111	4.11111	3.125
44619	MIS	Female	2013	3.30952	2.90909	3.34043	3.48	3.53846	2.29167
54540	MIS	Female	2013	3.12139	2.68182	3.04255	2.96667	3.65385	2.9375
62250	MIS	Male	2013	3.0061	3.11364	2.95349	2.93333	3	2.43056
89283	MIS	Male	2013	3.11834	3.38636	3.44186	2.80952	2.80328	3.04688
88955	MIS	Female	2013	2.51531	2.38636	2.36957	2.48387	2.69333	2.22222
47550	MIS	Male	2013	2.94083	2.77273	2.65385	3.14815	3.30435	2.8125
78036	MIS	Male	2013	3.38922	2.38636	3.45455	3.53333	4.14286	3.82812
77147	MIS	Male	2013	2.64641	2.56818	2.38462	2.43333	3.07273	3.39286
76198	MIS	Female	2013	4.59006	4.52273	4.62222	4.40741	4.73333	3.30882
37029	MIS	Male	2013	4.03774	3.88636	4.09302	3.85185	4.24444	3.81944
32241	MIS	Female	2013	2.96	2.43182	3.20455	2.4	3.47368	2.31618
43474	MIS	Male	2013	3.77987	3.54545	3.72093	3.66667	4.13333	2.83088
74113	MIS	Female	2013	3.70625	3.70455	4	3.14815	3.76087	2.56944
51816	MIS	Male	2013	2.42718	2.29545	1.94737	2.25	2.8481	2.70833
36820	MIS	Male	2014	1.95853	2.02273	1.77193	2.16	1.98901	1.94444
59318	MIS	Male	2013	2.45161	2.36364	2.5102	2.6	2.39683	2.77778
35979	MIS	Female	2013	4.10692	3.77273	4.32558	4.07407	4.24444	3.66071
41471	MIS	Male	2013	2.8538	2.90909	2.78723	2.6	3.02	3.68056
81817	MIS	Male	2014	2.42718	2.22727	2.05263	1.87097	3.06757	3.98438
90197	MIS	Male	2013	3.01685	3.25	2.23077	2.71429	3.74074	1.76471
64562	MIS	Female	2013	2.68984	2.63636	2.97826	2.13333	2.77612	2.54167
93759	MIS	Female	2013	3.67683	2.95455	3.88636	3.83333	4.06522	3.95833
60031	MIS	Female	2013	3.10119	3.06818	3.34884	2.51852	3.22222	2.26562
54664	MIS	Female	2013	4.40506	3.86364	4.67442	4.48148	4.63636	2.875
26784	MIS	Male	2013	2.97561	2.43182	3	3.5	3.13333	2.98611
91226	MIS	Male	2014	1.99537	2.22727	1.23729	2.0566	2.51667	2.3125
64603	MIS	Female	2013	4.21384	4	4.53488	3.85185	4.33333	3.61111
56541	MIS	Female	2013	3.66049	3.5	4.18605	3.22222	3.58333	2.23214
36178	MIS	Male	2014	2.29858	2.11364	2.07692	1.87097	2.69048	2.41071
32570	MIS	Male	2014	2.05164	2.18182	1.83636	1.77083	2.34848	2.5
40010	MIS	Male	2013	2.72778	2.79545	2.29091	2.73333	3.13725	2.1875
92164	MIS	Male	2013	2.27	2.31818	1.73684	2.03226	2.74026	2.34375
36625	MIS	Female	2013	3.62112	3.38636	3.95238	3.5	3.62222	3.61111
55296	MIS	Female	2013	3.8625	3.5	4.02326	3.59259	4.21739	2.11806
43529	MIS	Female	2013	4.40881	4.29545	4.69767	4.25926	4.33333	3.35938
55993	MIS	Female	2013	3.89375	3.88636	4	3.81481	3.84783	3.81944
75290	MIS	Male	2013	2.15	2.02222	2.03571	2.17857	2.22785	2.75
78942	MIS	Female	2013	3.1018	2.75	2.83673	3.44444	3.51064	1.66667
27676	MIS	Male	2013	2.82682	2.56818	2.75	3.13333	2.92982	1.45833
90040	MIS	Female	2013	3.50311	2.95455	3.57143	3.63333	3.88889	2.625
68306	MIS	Female	2013	3.64596	3.02273	4.09524	3.46667	3.95556	2.22222
43683	MIS	Female	2013	4.45	4.20455	4.25581	4.5	4.84444	4.09722
59839	MIS	Female	2013	2.06542	1.61364	2.05263	1.57143	2.47059	2.05882
73561	MIS	Male	2013	3.25	3.06818	3.15909	2.73333	3.75926	2.34375
50013	MIS	Female	2013	3.75472	3.18182	3.95349	3.40741	4.33333	3.81944
30766	MIS	Female	2013	3.09302	3.13636	2.48936	3.66667	3.36364	2.53472
24881	MIS	Male	2013	3.12195	3.06818	2.81395	3.46667	3.23404	3.05556
31222	MIS	Female	2013	3.19444	2.54545	2.80702	3.35484	4.14583	2.67857
76923	MIS	Male	2013	3.81761	3.27273	3.93023	3.81818	4.2	2.89062
66903	MIS	Female	2013	2.85083	2.88636	2.5	2.5625	3.12329	3.05556
81492	MIS	Male	2013	2.88398	2.68182	2.5	2.93333	3.45098	2.92969
87725	MIS	Female	2013	3.28	3.29545	3.2	2.75	3.58621	3.82812
23743	MIS	Female	2013	2.8655	2.68182	3.30233	2.13333	3.07407	3.19444
30613	MIS	Female	2013	2.85792	2.45455	2.82692	2.56667	3.35088	3.02083
37997	MIS	Male	2013	2.74194	2.29545	2.54545	2.6	3.35088	2.77778
60789	MIS	Female	2014	2.24402	2.24	2.46667	1.42857	2.39535	2.5
59571	MIS	Male	2013	3.49068	3.25	3.16279	3.55556	3.97872	2.43056
90341	MIS	Male	2013	2.74317	2.36364	2.63793	2.5	3.33333	1.71875
91097	MIS	Female	2013	4.56962	4.38636	4.76744	4.55556	4.56818	2.89062
47818	MIS	Male	2013	3.22159	2.81818	2.98	3	3.94118	2.73438
79076	MIS	Female	2013	3.25862	3.04545	2.18868	3.86667	4.2766	3.28125
27655	MIS	Female	2013	3.68902	3.27273	3.88636	3.43333	4.06522	2.57812
85757	MIS	Female	2014	3.79874	3.71739	3.82927	4.07407	3.68889	3.09028
78370	MIS	Male	2014	3.83929	3.19565	3.45652	4.34483	4.26	2.36111
84991	MIS	Male	2014	2.75135	2.69565	1.79167	2.65625	3.62712	2.8125
89575	MIS	Female	2014	3.50307	2.76087	3.78049	4	3.69388	2.5
24992	MIS	Male	2014	3.96855	3.97826	3.7561	4.18519	4.02222	3.81944
89896	MIS	Female	2014	3.86792	3.6087	4.02439	4	3.91111	2.625
85673	MIS	Female	2014	3.54878	3	3.8913	3.96296	3.51111	1.73611
43157	MIS	Male	2014	3.40361	3.02174	3.51064	3.62069	3.54545	2.63889
95456	MIS	Male	2014	3.59877	3.63043	3.26829	3.85185	3.70833	2.20588
73245	MIS	Female	2014	3.87421	3.43478	3.82927	4.25926	4.13333	3.16406
92620	MIS	Female	2014	4.47799	4.04348	4.7561	4.51852	4.64444	3.28125
73357	MIS	Male	2014	3.50311	3.67391	3.26829	3.18519	3.7234	1.99219
28153	MIS	Male	2014	3.67647	3.63043	3.5	3.6	3.92	2.70833
79384	MIS	Male	2014	3.90566	3.97826	4.07317	3.66667	3.82222	3.05556
78737	MIS	Female	2014	3.41509	3.32609	3.29268	3.37037	3.64444	2.29167
23987	MIS	Male	2014	3.16071	3.04348	2.73171	3.11111	3.61111	2.56944
42649	MIS	Male	2014	4.00633	3.8913	4.2439	3.66667	4.11364	3.26389
67603	MIS	Female	2014	3.9441	3.82609	4.04878	3.93103	3.97778	2.45192
84293	MIS	Female	2014	3.11696	2.93478	2.64444	3.09677	3.73469	3.75
96814	MIS	Female	2014	3.59006	3.23913	3.27273	3.66667	4.22727	2.46528
53172	MIS	Male	2014	4.51266	4.30435	4.68293	4.59259	4.52273	2.32639
76312	MIS	Female	2014	4.33962	4.15217	4.46341	4.44444	4.35556	3.20312
92190	MIS	Female	2014	4.37736	3.76087	4.68293	4.2963	4.77778	2.98611
52170	MIS	Female	2014	3.18824	3	2.74419	3.43333	3.58824	3.26923
94036	MIS	Female	2014	3.55621	3.15217	3.3913	3.7	4.02128	2.34375
74662	MIS	Female	2014	4.24074	4	4.11628	4.7037	4.32609	4.02778
29266	MIS	Male	2014	2.79651	2.47826	2.55102	3.03704	3.2	1.80147
62983	MIS	Female	2014	3.40994	3.43478	3.53659	2.96296	3.53191	2.73438
89663	MIS	Female	2014	3.63522	3.19565	3.60976	3.77778	4.02222	2.29167
57358	MIS	Female	2014	2.78409	2.23913	2.8125	2.8	3.23077	3.08824
60704	MIS	Female	2014	3.79268	3.56522	3.54545	4.31034	3.93333	2.77778
55307	MIS	Female	2014	2.51955	2.17391	2.30612	2.56667	2.875	3.75
56893	MIS	Female	2014	3.32749	2.80435	2.96	4.03704	3.8125	2.91667
40580	MIS	Female	2014	4.71069	4.3913	4.87805	4.81481	4.82222	3.28125
49087	MIS	Male	2010	1.93927	1.76316	1.40171	1.48077	1.87075	3.28125
61783	MIS	Female	2010	2.16738	1.78313	1.90196	1.79167	2.03788	2.5
73605	CEN	Male	2011	1.86707	2.02273	2.12308	1.3125	1.6	2.34375
73993	CEN	Male	2010	3.36052	3.71111	3.13462	3.18367	3.64516	3.19444
88730	CEN	Male	2010	2.39777	2	2.31373	2.15385	2.64516	3.8125
65864	CEN	Male	2010	2.4	2.4	2.27586	1.80672	2.44118	2.42188
47275	CEN	Male	2010	1.89441	2.46512	1.47297	1.33871	2	3.125
80122	CEN	Female	2011	4.1036	3.59184	3.81633	4.2766	4.51724	3.03571
67900	CEN	Female	2010	4.10502	3.68889	3.98113	4.29167	4.37931	3.28125
61625	CEN	Male	2010	2.58562	3.46667	2.92308	1.96923	2.35484	2.96875
85812	CEN	Female	2010	3.53509	4.15556	3.98	3.28571	2.37931	2.98611
50530	CEN	Male	2012	1.92381	2.13208	2.06154	1.44628	2.72727	2.94643
37882	CEN	Male	2010	3.74545	3.66667	4.22	4	2.82759	3.61111
24972	CEN	Female	2010	4.51163	4.04444	4.36	4.74468	4.65517	3.26389
96933	CEN	Male	2010	4.30093	4.26667	4.32	4.40426	4.13793	3.4375
73536	CEN	Male	2010	3.90826	4.08889	4.04	4	3	2.98611
59617	CEN	Male	2010	3.4574	3.66667	3.34	2.98182	3.62069	3.04688
48507	CEN	Male	2010	4.25116	4.68889	4.68	3.85106	3.7931	3.20312
67799	CEN	Male	2010	4.65116	4.48889	4.86	4.7234	4.48276	4.21875
39333	CEN	Male	2010	4.10698	4.44444	4.08	4.10638	3.55172	3.16176
84967	CEN	Male	2010	3.63134	3.45652	3.62	3.51064	4	3.05556
77635	CEN	Male	2010	3.25751	3.125	3.4902	3.12069	3.41379	3.4375
70984	CEN	Male	2010	4.3907	4.26667	4.36	4.38298	4.51724	4.14062
79063	CEN	Male	2012	1.87135	3.32609	2.1	0.632653	1.88889	4.16667
70774	CEN	Female	2010	4.20465	4	4.1	4.19149	4.31034	3.59375
31968	CEN	Male	2010	2.90871	3.17778	3.5	3.08163	1.53125	2.5
38948	CEN	Female	2010	3.80275	3.93333	3.92	3.78723	3.75862	4.45312
75828	CEN	Male	2011	2.82787	2.65957	2.48438	3.06	3.73333	4.0625
86032	CEN	Male	2010	4.26512	4.17778	4.26	4.17021	4.31034	3.98438
51235	CEN	Male	2010	2.25059	3.29167	2.5	0.953846	1.58065	3.66071
68636	CEN	Male	2010	3.23009	3.1087	3.24	3.32	2.93333	2.73438
26247	CEN	Female	2010	4.01382	3.66667	3.62	4.22449	4.37931	3.61111
61842	CEN	Female	2010	3.56502	3.51111	3.82	3.68085	3.06897	3.51562
57918	CEN	Male	2010	2.30986	3.15556	2.2	1.80769	2.09677	3.39286
87545	CEN	Female	2010	3.59276	3.55319	3.52941	3.36	3.24138	3.90625
90262	CEN	Female	2010	3.29741	3.04	3.38	3	4.06897	2.5
43455	CEN	Female	2010	2.91532	3.04167	3.08	2.53125	2.83871	3.04688
44481	CEN	Male	2010	3.51556	3.68889	2.96	4.04082	3.25806	2.60417
53933	CEN	Male	2011	2.18266	2.86957	1.99074	1.73846	2.93548	3.125
26838	CEN	Male	2010	3.21459	3.10638	3.34	3	3.41379	3.28125
43055	CEN	Male	2011	2.31169	2.92	2.32759	1.89286	2.80645	3.66071
70151	CEN	Male	2010	3.73733	4.33333	3.82	3.29787	3.63333	3.81944
75542	CEN	Male	2010	4.01843	4.4	4.54	3.85106	3.48276	2.73438
45578	CEN	Male	2010	2.03125	2.57447	2.60784	1.43077	1.55556	2.73438
28628	CEN	Female	2010	3.91364	3.44	4.14	3.91489	3.93103	3.33333
31560	CEN	Female	2010	3.63964	3.44681	4.18	3.55319	3.51613	2.77778
52301	CEN	Male	2010	4.57407	4.69565	4.66	4.51064	4.44828	3.75
32013	CEN	Male	2011	1.99211	2.9434	2.59184	0.968254	1.21212	3.66071
52207	CEN	Female	2010	3.76959	3.77778	3.56	3.9375	4.03333	2.5
85482	CEN	Male	2011	2.36232	2.78261	2.08163	2.6129	0.6	2.5
53532	CEN	Male	2010	3.14286	3.14894	3.21569	2.93443	3	3.19444
30134	CEN	Female	2010	3.53982	3.57447	2.94118	3.30909	3.86207	2.70833
94550	CEN	Male	2011	2.30565	2.4717	2.90196	1.51562	1.69697	2.73438
23628	CEN	Male	2010	4.07373	3.95745	4.16	3.93617	4.10345	3.29167
95565	CEN	Male	2010	3.7788	3.13333	3.76471	4.02083	4.03448	2.96875
73619	CEN	Male	2010	3.75909	3.4375	3.88	3.82979	3.68966	3.33333
39695	CEN	Female	2010	4.77674	4.93333	4.88	4.74468	4.72414	4.09722
36809	CEN	Male	2010	3.97209	3.97778	4.22	3.89362	3.93103	2.65625
48702	CEN	Male	2010	3.57991	3.53333	3.9	3.23529	4.10345	2.65625
92081	CEN	Female	2010	3.71364	4.04444	3.66	3.81633	3.44828	3.81944
67029	CEN	Male	2011	3.76959	4.29545	3.32653	2.14474	3.67857	3.54167
47417	CEN	Female	2010	2.86486	3.57447	2.96	2.53968	2.55172	2.73438
55860	CEN	Male	2010	4.30275	4.51111	4.62	3.94	4.34483	4.21875
62268	CEN	Male	2010	2.61446	2.93878	2.94118	2.04918	2.575	3.66071
85050	CEN	Male	2010	3.7844	3.31111	3.94	3.42	4.17241	3.75
46217	CEN	Male	2010	4.46977	4.33333	4.7	4.38298	4.17241	3.4375
49184	CEN	Male	2010	3.98605	3.88889	4.08	4.29787	4	3.51562
58111	CEN	Female	2010	4.33488	4.24444	4.4	4.46809	4.2069	4.21875
95195	CEN	Male	2010	3.67442	3.73333	3.86	3.7234	3.62069	3.47222
44365	CEN	Female	2010	4.77674	4.53333	4.9	4.85106	4.82759	3.68056
38961	CEN	Male	2011	3.78873	3.8913	3.59184	3.8913	4.27586	3.75
42024	CEN	Female	2011	2.68561	4.08696	2.35	1.75385	3.36667	4.02778
38109	CEN	Male	2011	3.04367	3.45652	3.0625	3.0625	3.64516	2.875
50609	CEN	Male	2011	2.68966	2.93478	2.57895	2.29851	3.48387	3.51562
36622	CEN	Male	2011	3.75342	3.91304	3.40385	3.79592	4.31034	3.67188
84771	CEN	Male	2013	2.37458	3.23913	2.36508	1.67164	3	3.125
52047	CEN	Male	2011	4.18056	4.45652	4	4.04082	4.41379	3.82812
68586	CEN	Male	2011	3.69907	3.78261	3.55102	3.52174	4.1	3.21429
38931	CEN	Male	2011	2.60294	2.93478	2.41667	1.79412	2.90323	3.33333
61810	CEN	Male	2011	2.33935	3.32609	2.22581	1.78788	2.32258	2.14286
34009	CEN	Male	2011	4.28899	4.36957	4.28571	3.84	4.89655	3.19444
35088	CEN	Male	2011	2.97083	3.52174	3.09259	2.41379	3.31034	3.67188
31876	CEN	Female	2011	4.20188	4.34783	3.67347	4.1087	4.82759	3.67188
90903	CEN	Female	2011	4.21596	4.21739	3.91837	4.17391	4.65517	3.61111
96509	CEN	Female	2011	3.26027	3.36957	3.07843	3.06522	3.6	3.54167
26434	CEN	Female	2011	4.29108	4.1087	4.22449	4.5	4.75862	3.67188
31398	CEN	Male	2013	1.8827	2.2766	1.79365	1.22222	2.13462	2.60417
82684	CEN	Male	2011	3.20796	3.5	3.23529	2.34615	3.93548	2.5
87329	CEN	Male	2011	4.16355	4.36957	4.18367	3.76596	4.62069	2.85714
43834	CEN	Male	2011	3.55349	3.65217	3.09804	3.3913	4.34483	2.84722
44837	CEN	Female	2011	3.74654	3.6087	3.54717	3.93478	4.44828	3.81944
46607	CEN	Female	2011	3.56054	3.5	3.11321	3.54167	3.83871	2.65625
25102	CEN	Male	2011	2.95219	3.76087	2.62963	2.56061	3.77419	3.48214
63963	CEN	Male	2012	3.13596	3.48936	2.55172	3.14	3.65517	2.8125
89366	CEN	Male	2012	3.39912	3.93617	2.83929	3.57447	3.82759	2.63889
87311	CEN	Male	2012	3.30702	3.55319	2.80357	3.30612	4	3.30357
47359	CEN	Female	2012	4.14352	4.48936	3.91837	4.23404	4.34483	2.89062
65174	CEN	Male	2012	2.99567	3.06383	2.66038	3.12245	3.06452	2.73438
91026	CEN	Male	2012	3.95455	4.08	4.35135	3.81667	3.72414	3.48214
49018	CEN	Female	2012	3.49091	3.34043	3.12245	3.7234	4.17241	2.8125
40705	CEN	Female	2012	3.71233	3.7234	3.21154	3.80851	4.06897	3.47222
85381	CEN	Male	2012	3.31304	3.80851	2.75926	3.30189	3.51724	2.67857
62609	CEN	Male	2012	2.70703	3.6383	2.06452	2.38372	3.2069	2.94643
93884	CEN	Male	2012	2.74899	3.17021	2.75	2.45614	2.48387	2.73438
25947	CEN	Male	2012	3.90741	3.95745	3.55102	4.02128	3.7931	2.94643
67692	CEN	Female	2012	4.62963	4.59574	4.46939	4.51064	4.89655	3.39286
54194	CEN	Male	2012	3.47964	3.65957	3.30612	3.48936	3.55172	3.59375
34009	CEN	Male	2012	3.72936	3.97872	3.79592	3.78723	3.82759	2.76786
63031	CEN	Female	2012	4.54167	4.61702	4.30612	4.53191	4.32258	3.59375
39238	CEN	Male	2012	4.06393	4.25532	3.81633	4.14894	3.82759	3.57143
76466	CEN	Female	2012	3.84091	4.04348	3.56	4.02041	3.55172	3.75
82165	CEN	Male	2012	3.05907	3.53191	2.48276	2.88235	3.37931	3.51562
38614	CEN	Male	2012	4.10648	4.10638	3.79592	4.06383	4.44828	3.04688
52474	CEN	Male	2013	2.35764	3.68085	2.69643	1.68421	2.3871	2.73438
91416	CEN	Male	2012	3.54425	3.57447	2.92157	3.2963	4.06897	3.125
34705	CEN	Male	2012	3.59471	4.42553	3.4898	3.5098	3.55172	3.90625
57810	CEN	Male	2012	2.7004	3	1.7541	2.82143	3.13793	2.5
54162	CEN	Female	2012	4.48611	4.6383	4.2449	4.42553	4.86207	4.0625
84493	CEN	Female	2012	4.47685	4.85106	4.53061	4.55319	4.34483	4.76562
63642	CEN	Male	2012	3.78082	4	3.14286	4.10204	3.7931	4.14062
50479	CEN	Female	2012	3.19492	3.23404	2.43939	3.48936	3.31034	3.125
51372	CEN	Male	2012	2.5977	2.89362	2.34921	2.5	2.96552	3.75
51132	CEN	Male	2012	4.28704	4.76596	4.28571	4.25532	4	4.02778
54808	CEN	Male	2012	3.18565	4.10638	2.94643	3	2.96552	4.375
41529	CEN	Male	2012	3.65625	4.02128	3.11765	3.77358	3.55172	3.04688
62926	CEN	Male	2012	3.55507	3.95745	2.7451	3.625	3.72414	3.03571
96995	CEN	Male	2012	3.70925	3.51064	3.25	4.23404	3.7931	2.5
93198	CEN	Female	2012	3.80093	3.57447	3.57143	4.06383	3.72414	3.125
66819	CEN	Female	2012	3.84615	3.78723	3.37037	3.89362	4.2069	3.03571
74009	CEN	Male	2012	3.29167	3.91489	3.08163	3.02128	2.7931	3.21429
92955	CEN	Male	2012	2.6965	3.23404	2.55932	2.83673	2.37931	2.42188
42824	CEN	Male	2012	4.06364	3.97872	4.05882	3.65306	4.13793	4.58333
51605	CEN	Male	2013	2.29562	3.48936	2.21429	1.81818	2.72414	2.70833
96970	CEN	Male	2012	3.21145	3.42553	2.81633	3.26531	2.96774	2.58929
30445	CEN	Male	2012	2.71901	3.42553	2.17241	2.5102	2.80645	2.57812
93352	CEN	Female	2012	3.93665	3.74468	3.31481	4.06383	4.48276	3.68056
62851	CEN	Male	2012	3.68037	3.65957	3.25	4.19149	4	3.33333
42263	CEN	Female	2012	3.81818	4	3.23529	4.19149	3.64516	2.375
61676	CEN	Male	2013	3.76168	3.97778	3.40816	3.82979	4.13793	3.125
25889	CEN	Male	2013	3.05603	3.86667	2.83636	2.23729	3.17241	3.90625
64891	CEN	Female	2013	3.91244	4.13333	3.38462	3.65957	4.48276	2.94643
59091	CEN	Male	2013	2.7482	4.37778	2.78947	1.93651	2.89286	3.98438
37392	CEN	Male	2013	3.21368	3.68889	2.58182	3.21569	3.37143	3.67188
71261	CEN	Male	2013	4.09346	4.28889	3.85714	4.14894	4.06897	3.26389
94833	CEN	Male	2014	2.70656	3.82222	2.59184	2.39286	2.69444	3.59375
51954	CEN	Male	2013	4.62617	4.84444	4.42857	4.48936	4.7931	4.30556
46527	CEN	Male	2013	3.44395	4.08889	3.20408	2.83019	3.8	2.94643
91406	CEN	Male	2013	3.56561	3.75556	3.27451	3.52	3.31034	3.19444
50233	CEN	Male	2013	3.44298	3.52381	3.07143	3.11765	3.81818	3.28125
25650	CEN	Female	2013	3.48182	4.17778	3.19608	2.91837	3.37931	2.76786
62578	CEN	Female	2013	3.08511	3.4	2.91803	2.60714	3.44828	3.35938
77186	CEN	Male	2013	3.74312	4.4	3.44898	3.58	3.76667	4.02778
69519	CEN	Female	2013	3.6982	4.37778	3.35849	3.26531	3.58621	1.875
51131	CEN	Male	2013	3.33182	3.6	2.84906	3.19149	3.65517	2.5
54460	CEN	Female	2013	4.74766	4.86667	4.61224	4.6383	4.89655	4.64286
68073	CEN	Female	2013	3.48611	3.95556	3.28571	3.23404	3.37931	3.88889
59942	CEN	Male	2013	3.875	3.91111	3.17857	4.29787	4.23333	2.29167
77680	CEN	Male	2013	2.64773	3.93333	2.62712	2.28571	1.97297	2.42188
23894	CEN	Male	2013	2.97863	3.64444	2.59184	2.18644	3.96552	3.67188
94422	CEN	Female	2013	4.64486	4.71111	4.57143	4.51064	4.75862	4.21875
81365	CEN	Female	2013	4.45794	4.73333	4.32653	4.3617	4.37931	3.67188
81131	CEN	Female	2013	3.83178	4.35556	3.67347	3.2766	3.82759	3.59375
47756	CEN	Female	2014	2.40569	3.02222	2.69091	1.81132	1.82353	2.43056
88318	CEN	Female	2013	3.21397	4.17778	3.09259	2.86538	2.86207	2.66667
44579	CEN	Female	2014	2.15825	3.36957	2.16949	1.41791	1.85714	1.66667
58937	CEN	Male	2013	3.69369	3.8	3.01887	3.3617	4.19355	2.84722
85986	CEN	Female	2013	3.72973	3.6	3	3.93617	4	2.5
45643	CEN	Male	2013	4	4.37778	3.39623	2.5	3.8125	3.03571
54855	CEN	Male	2013	3.22624	3.82222	2.91667	2.6383	3.42424	2.1875
87399	CEN	Male	2013	3.71818	4.33333	3.5102	3.75	3.73333	4.09722
70858	CEN	Male	2013	4.1215	4.73333	3.91837	4.17021	4.2069	3.20312
87617	CEN	Male	2013	2.90945	4.02222	2.78846	2.11321	2.97059	2.625
50884	CEN	Female	2013	3.82243	4.55556	3.63265	3.55319	3.48276	2.61719
72491	CEN	Male	2013	3.08	4.11111	2.71154	2.62	3.15625	2.94643
64823	CEN	Male	2013	2.71888	3.88889	2.58182	2.10526	3.06897	3.28125
57244	CEN	Male	2013	3.59091	4.02222	3.47059	3.26531	3.7931	3.33333
61718	CEN	Male	2013	3.99083	4.62222	3.93878	3.80851	3.89655	3.57143
86812	CEN	Male	2013	4.31651	4.37778	3.70588	4.38776	4.82759	3.47222
57078	CEN	Male	2013	3.47511	3.42222	2.92857	3.40426	4.06897	3.40278
48205	CEN	Male	2013	4.6729	4.53488	4.59184	4.83673	4.82759	3.45833
69017	CEN	Male	2013	4.38785	4.42222	3.93878	4.44681	4.82759	4.14062
56218	CEN	Male	2013	2.94515	3.95556	3.20408	2.22449	3.10345	2.91667
64377	CEN	Male	2013	4.46262	4.75556	4.53061	4.38298	4.34483	3.20312
39873	CEN	Male	2013	2.88	3.2	2.5614	2.35	3.31429	2.5
39868	CEN	Female	2013	4.45794	4.68889	4.02041	4.12766	4.68966	3.47222
52721	CEN	Male	2013	3.21702	4.06667	2.78182	2.96491	3.68966	2.73438
23558	CEN	Male	2013	3.36207	4.33333	3.38298	2.15385	3.59459	4.19643
93644	CEN	Male	2013	2.84211	3.66667	2.42857	2.55172	2.37838	3.21429
87241	CEN	Male	2014	3.3691	3.17778	2.67241	3.78431	3.72414	2.91667
81090	CEN	Male	2014	4.36073	4.04444	3.73077	4.70213	4.72414	2.84722
94907	CEN	Male	2014	3.24775	4.04444	3.04082	3.20408	2.89655	3.34559
82490	CEN	Male	2014	4.2963	4.6	4	4.42553	4.34483	3.26389
34949	CEN	Male	2014	4.26389	4.55556	4.10204	4.3617	4.17241	3.26389
67091	CEN	Male	2014	3.59091	3.6	3.29412	4.04255	3.67742	3.05556
79245	CEN	Male	2014	3.76498	4.33333	3.56	3.72727	3.33333	3.88889
78532	CEN	Male	2014	4.51852	4.55556	4.06122	4.68085	4.51724	3.47222
40103	CEN	Female	2014	4.12963	4.35556	3.30612	4.40426	4.44828	3.95833
83441	CEN	Male	2014	3.51376	4	3.17647	3.82979	3.10345	2.86765
43726	CEN	Male	2014	3.49083	3.71111	2.94118	3.85106	3.55172	3.28125
72100	CEN	Male	2014	3.83796	3.97778	3.20408	4.04255	3.89655	2.63889
80882	CEN	Male	2014	3.82727	4.15556	3.39623	3.89362	3.72414	2.96875
33716	CEN	Male	2014	3.63801	3.84444	2.88235	3.7551	3.65517	2.39583
61401	CEN	Female	2014	4.30275	4.46667	3.88235	4.46809	4.37931	2.8125
57882	CEN	Male	2014	2.81557	3.04444	2.44643	2.7	2.80645	3.47222
47395	CEN	Female	2014	3.48908	3.64444	2.98246	3.625	3.54839	3.20312
45885	CEN	Male	2014	3.76389	3.71111	3.55102	4.06383	3.7931	2.91667
70584	CEN	Female	2014	3.59556	3.77778	2.57143	3.85714	4	2.91667
39336	CEN	Female	2014	4.30556	4.28889	3.7551	4.46809	4.65517	2.72321
68614	CEN	Male	2014	3.80822	3.93333	3.38462	4.19149	3.75862	2.4375
44971	CEN	Male	2014	3.83486	3.46667	3.4898	4.32653	3.96552	3.20312
37204	CEN	Male	2014	3.4026	3.35556	2.75439	4.10638	3.58065	2.68382
35054	CEN	Female	2014	3.78475	3.57778	3.27451	3.83673	4.16129	4.09722
70357	CEN	Female	2014	4.08969	4.6	3.36735	4.03922	4.1	4.0625
37681	CEN	Female	2014	4.13889	4.26667	3.4898	4.17021	4.31034	3.54167
33416	CEN	Female	2014	4.22018	4.17778	3.86275	4.44681	4.44828	2.5
94142	CEN	Male	2014	4.15278	4.33333	3.57143	4.3617	4.10345	3.68056
29930	CEN	Male	2014	3.1453	2.97778	2.18033	3.8	3.72414	2.84722
85295	CEN	Male	2014	3.35111	3.08889	3.07273	3.8	3.58621	3.4375
90869	CEN	Female	2014	4.65741	4.6	4.26531	4.76596	4.89655	4.16667
44518	CEN	Female	2014	3.95833	3.8	3.38776	4.40426	4.51724	2.5
77775	CEN	Female	2014	3.44292	3.86667	2.91837	3.29787	3.51724	3.28125
72586	CEN	Male	2014	3.65278	3.95556	3.32653	3.87234	3.73333	3.35938
49290	CEN	Female	2014	3.68807	3.93333	3.33333	3.65957	3.7931	2.94118
28070	CEN	Female	2014	4.5	4.75556	3.89796	4.87234	4.55172	2.91667
87019	CEN	Male	2014	3.74091	3.93333	3.03922	4.26531	3.7931	2.70833
41258	CEN	Female	2014	3.71429	4.35556	3.07273	3.65957	3.51724	3.88889
42268	CEN	Female	2014	4.2	4.28889	3.67925	4.57447	4.34483	3.61607
63977	CEN	Male	2014	4.18519	4.44444	3.61224	4.2766	4.37931	2.8125
67793	CEN	Male	2014	3.84545	3.97778	3.19608	4.38776	4.06897	3.54167
46062	CEN	Male	2014	3.38182	3.82222	2.98039	3.82979	3.10345	3.61111
31018	CEN	Male	2014	4.15207	4.24444	3.38776	4.58333	4.48276	2.85714
38008	CEN	Male	2014	4.34259	4.48889	3.85714	4.46809	4.44828	3.35938
71020	CEN	Female	2014	3.42857	3.46667	2.53448	3.48	4.06667	3.16406
92825	CEN	Male	2014	3.42035	3.35556	2.34694	3.85106	3.90323	2.76042
66413	CEN	Male	2011	2.28315	2.71053	2.35556	1.53333	2.39394	3.48214
36497	CEN	Male	2010	1.97039	3.10811	2.46667	1.40741	2.86667	3.95833
75515	CEN	Male	2010	1.96678	3	1.51515	1.07692	1.42045	3.4375
88837	CEN	Male	2010	1.8589	2.97368	2.04082	1.85507	2.22581	3.47222
88357	CEN	Male	2010	1.83667	1.91892	1.44248	1.66071	1.6	3.25658
57038	EEE	Male	2010	2.33333	2.75556	2.2	2.29412	2.51724	2.65625
85508	EEE	Male	2010	2.35932	3.59091	2.80357	2.05769	1.68	3.4375
94681	EEE	Male	2011	2.06515	2.62222	2.26415	1.24194	1.84211	2.03125
33027	EEE	Female	2011	1.73087	2.71111	1.875	1.10204	1.40476	2.1875
49561	EEE	Female	2010	3.10484	3.02222	3.34	3.01818	2.69697	2.89062
27809	EEE	Male	2012	1.93519	2.70455	2.11538	1.48438	2.13333	2.26562
63419	EEE	Female	2010	2.38629	3.64444	2.77193	1.94231	1.9375	3.66667
71578	EEE	Male	2010	2.06329	2.82222	1.84286	2.17647	2	2.1875
84206	EEE	Male	2010	1.74255	2.24444	1.76119	1.77586	1.26	2.65625
80596	EEE	Male	2011	2.46875	3.4	1.75806	2.02778	2.5	2.84722
94348	EEE	Male	2010	4.09767	4.33333	4.32609	4.30612	3.17241	3.4375
33541	EEE	Female	2010	4.13004	3.79592	4	4.19149	4.10345	3.67188
94428	EEE	Male	2010	4.41176	4.29787	4.8	4.53191	4.10345	3.125
33659	EEE	Male	2010	3.30603	3.53333	3.03846	3.46939	2.74194	2.70833
68977	EEE	Male	2010	4.39535	4.44444	4.26	4.48936	4.24138	3.51562
30599	EEE	Male	2010	4.03256	3.93333	4.12	4	3.62069	3.20312
62829	EEE	Male	2010	3.45045	3.57778	3.68	3.55319	3.2069	2.77778
91858	EEE	Male	2010	4.09302	4.04444	4.24	4.2766	3.65517	3.67188
92604	EEE	Male	2010	4.34884	4.57778	4.54	4.17021	4	3.82812
24810	EEE	Male	2010	2.7027	3.61702	2.60784	2.36	2.19355	3.75
61726	EEE	Male	2010	4.25229	4.42222	4.46	4.08333	3.65517	3.125
50643	EEE	Male	2012	4.71495	4.77778	4.87755	4.68085	4.125	3.95833
40247	EEE	Female	2010	4.56221	4.6	4.56	4.65957	4	3.28125
49025	EEE	Male	2010	3.93119	3.91111	4.22	3.91489	3.03448	3.4375
94075	EEE	Male	2010	4.70698	4.64444	4.62	4.82979	4.44828	4.27083
59352	EEE	Male	2010	4.33796	4.24444	4	4.59574	4.51724	3.125
53167	EEE	Female	2010	4.61395	4.75556	4.72	4.65957	4.13793	3.26389
37138	EEE	Female	2010	4.84651	4.77778	4.9	4.82979	4.65517	4.02778
69344	EEE	Male	2010	3.31556	3.14583	3.56	3.29787	3.06897	3.81944
33204	EEE	Male	2010	4.35814	4.55556	4.36	4.17021	3.96552	3.47222
46503	EEE	Female	2010	4.69767	4.46667	4.76	4.68085	4.65517	3.75
31124	EEE	Female	2010	4.87442	4.88889	4.92	4.97872	4.55172	3.95833
23722	EEE	Male	2010	4.07907	4.33333	4.12	4	3.62069	3.90625
26407	EEE	Male	2010	4.0186	4.26667	4.12	3.82979	3.65517	4.51389
97178	EEE	Male	2010	3.78855	4.02222	4.1	3.66	2.58621	3.57143
74441	EEE	Female	2010	4.44651	4.22222	4.56	4.46809	4.2069	3.67188
47857	EEE	Male	2010	3.5	3.04167	3.24	3.43137	3.83871	2.30769
41325	EEE	Male	2010	4.26977	4.44444	4.36	4.2766	4.06897	3.75
82503	EEE	Male	2010	4.55814	4.42222	4.78	4.55319	4.2069	3.20312
37861	EEE	Male	2010	4.02283	4.42222	4.22	3.74468	3.2069	4.16667
54559	EEE	Male	2010	4.52315	4.31111	4.72	4.54167	4.2069	4.375
96103	EEE	Male	2011	2.27575	3.32653	3.2449	1.98276	2.19355	3.35938
47666	EEE	Male	2010	2.65354	2.95833	2.66	2.1	2.67647	2.96875
42010	EEE	Female	2010	4.4093	4.11111	4.64	4.31915	4.24138	4.16667
25221	EEE	Male	2010	4.03704	4.08889	4.38	3.95745	3.13793	3.59375
34656	EEE	Male	2010	4.33796	3.80435	4.66	4.55319	3.96552	2.5
91529	EEE	Male	2010	3.88479	4.06667	4.02	3.7234	3.34483	3.75
79534	EEE	Male	2010	2.82707	3.7234	3.52	2.12903	1.90323	3.04688
97025	EEE	Female	2010	4.76744	4.91111	4.88	4.82979	4.27586	4.23611
38829	EEE	Female	2010	4.29954	4.6	4.34	4.38298	3.41379	4.30556
50667	EEE	Male	2010	4.73488	4.62222	4.7	4.85106	4.68966	4.375
88654	EEE	Male	2010	3.31507	3.35556	3.52	3.40816	3.06897	3.82812
51962	EEE	Male	2010	3.4087	4.11111	3.12	2.88679	3	3.33333
89455	EEE	Male	2010	4.53488	4.35556	4.7	4.38298	4.48276	3.35938
89149	EEE	Female	2010	2.92917	2.95745	3.2	2.66667	2.72414	3.54167
48531	EEE	Male	2010	3.93213	4.13333	3.94	4.10204	3.24138	4.29688
25527	EEE	Male	2010	2.48905	2.84444	2.72	1.93878	2.31034	2.89062
37328	EEE	Male	2010	2.62313	3.33333	2.5	2.52308	2.54839	2.91667
89612	EEE	Male	2011	2.52985	2.47727	2.71429	1.04545	2.75862	3.125
82557	EEE	Male	2010	3.69545	3.82222	3.48	3.08163	3.67742	3.68056
43266	EEE	Male	2010	3.84091	4.11111	4	3.38298	3.31034	4.09722
38961	EEE	Male	2010	3.24123	3.26667	3.2	3.13208	2.85185	3.88889
79948	EEE	Male	2010	2.81008	3.66667	2.62	2.23333	2.5	2.77778
70155	EEE	Male	2010	3.62771	4.26667	3.96	3.35294	3.06897	4.27083
65175	EEE	Male	2010	4.53	4.55556	4.74	4.3617	4.2069	3.20312
78617	EEE	Female	2010	3.92694	4.24444	4.12	3.81633	3.34483	3.40278
32976	EEE	Male	2010	3.55507	3.5102	3.62	3.66667	2.73333	3.57143
29145	EEE	Male	2010	2.82129	3.45652	2.92	2.98361	2.4	3.4375
90088	EEE	Female	2010	3.69585	3.51064	3.68	3.51064	3.7931	2.8125
73542	EEE	Male	2012	2.52045	3.42222	1.35417	1.86957	2.96429	4.375
96755	EEE	Male	2011	2.85657	3.95455	3.625	2.35714	1.77419	4.02778
53660	EEE	Male	2010	3.8125	3.82979	3.86	3.8125	3.27586	2.85714
91370	EEE	Male	2010	4.2186	4.22222	4.46	4.17021	3.7931	3.26389
56563	EEE	Male	2010	3.82569	4.37778	4.2	3.46809	3	2.4375
88793	EEE	Male	2010	2.75185	2.81633	3.15385	2.26154	2.32258	3.26389
39049	EEE	Male	2010	3.85253	3.97778	3.72	3.83333	3.8	3.83929
94806	EEE	Male	2010	4.07407	4.53333	4.46	4.17021	3.41379	3.48214
68166	EEE	Female	2010	4.33023	3.91111	4.12	4.53191	4.58621	3.75
62548	EEE	Female	2010	3.82569	3.85106	3.82	3.70213	3.68966	4.14062
56655	EEE	Female	2010	4.01395	4.04444	3.62	4.2766	3.75862	2.65625
93753	EEE	Female	2010	3.17671	3.75556	3.4	2.65	2.36667	3.51562
94528	EEE	Male	2010	3.92627	3.82222	3.8	3.97959	3.68966	4.44444
72365	EEE	Female	2010	3.6484	3.48889	3.28	3.81633	3.44828	3.39286
37676	EEE	Male	2010	3.17797	3.58696	2.96078	2.78571	2.83871	2.64706
90021	EEE	Male	2010	4.54419	4.4	4.72	4.61702	4.2069	3.33333
34735	EEE	Male	2010	4.45622	4.51111	4.64706	4.4375	4.17241	4.375
75974	EEE	Male	2012	2.39482	3.35417	3.22449	2.04839	1.76471	3.59375
70123	EEE	Male	2011	2.68359	3.34783	2.26	2.69697	2.7	3.59375
92709	EEE	Male	2010	3.26957	3.82222	3.5	2.77551	2.93103	4.29688
82989	EEE	Female	2010	4.01389	3.86667	4.18	4.08511	3.37931	2.58929
23595	EEE	Male	2010	4.31674	4.6	4.08	4.07843	4.24138	4.09722
93286	EEE	Male	2010	4.59535	4.64444	4.72	4.55319	4.27586	4.09722
60728	EEE	Male	2010	3.74775	4.2	3.94	3.6383	2.48276	3.22917
65629	EEE	Male	2011	2.89535	3.7234	3.21569	2.43333	2.15152	2.70833
33930	EEE	Male	2011	2.15225	2.97826	1.625	1.58621	2.25806	2.57812
83199	EEE	Male	2010	4.29767	4.4	4.18	4.42553	3.93103	3.125
77743	EEE	Male	2010	4.47442	4.46667	4.74	4.44681	4.10345	3.125
51267	EEE	Male	2010	3.86099	3.14286	4.02	4.25532	3.72414	3.47222
68912	EEE	Male	2010	3.54783	3.77778	3.61538	3.29167	2.93333	3.125
77025	EEE	Male	2011	2.60289	3.51064	3.38	2.35484	1.82759	3.75
91424	EEE	Male	2010	3.59276	3.86667	3.6	3.26415	3.55172	3.20312
58886	EEE	Male	2010	4.82326	4.82222	4.88	4.85106	4.62069	3.26389
83087	EEE	Male	2010	3.95946	3.5625	4.34	4.23404	3.27586	2.73438
36895	EEE	Female	2010	4.09302	4.22222	4.04	4.19149	3.89655	3.4375
67510	EEE	Male	2010	4.30594	4.66667	4.46	4.14286	3.58621	2.57812
48476	EEE	Male	2011	3.17904	3.51064	3.25	3.19231	3.82759	2.89062
58377	EEE	Male	2010	4.65116	4.77778	4.76	4.59574	4.31034	3.19444
43804	EEE	Male	2010	3.02846	3.24	3	2.91667	2.87097	2.125
56962	EEE	Male	2013	1.8292	2.79167	2.04	1.60317	1.55172	3.125
73953	EEE	Male	2010	2.95082	3.48889	2.72	2.36364	2.68966	3.75
84169	EEE	Male	2012	1.92669	2.97959	2.54167	2.25	1.37931	3.125
27875	EEE	Male	2010	3.14224	3.48889	2.96	2.92308	3.06452	3.40278
78600	EEE	Male	2010	3.57207	4.02222	3.9	3.70213	2.55172	3.125
24136	EEE	Female	2010	4.3871	4.57778	4.64	4.57447	3.48276	4.16667
71474	EEE	Male	2010	3.60538	4.37778	3.78	3.08511	3.17241	4.01786
90647	EEE	Male	2010	2.65818	3.28261	3.34	1.86885	2.29412	2.8125
64475	EEE	Male	2010	3.22458	3.66667	3.16	2.85455	2.76667	3.20312
51146	EEE	Male	2010	3.09244	3.82222	2.86	3.14286	2.27586	2.8125
78658	EEE	Male	2010	2.94332	3.97778	3.14	2.50943	2.16216	3.81944
89804	EEE	Male	2010	3.62555	3.97872	4.1	3.3125	3.24138	4.29688
90553	EEE	Male	2010	3.43946	3.42222	3.38	3.5102	2.7931	2.85714
39695	EEE	Male	2011	2.89627	3.41304	3.07843	2.44828	3.03448	3.30357
86076	EEE	Male	2010	4.40465	4.55556	4.52	4.3617	3.89655	2.36111
61341	EEE	Male	2010	3.96313	4.06667	4.3	3.65957	3.55172	2.57812
73785	EEE	Male	2010	2.81369	3.31915	3.48	2.38462	2	2.94643
95749	EEE	Male	2010	3.60268	4.31111	3.54	3.11538	3.10345	3.68056
74806	EEE	Male	2010	4.82791	4.84444	4.9	4.82979	4.62069	4.51389
25480	EEE	Female	2010	4.36866	4.53333	4.46	4.3617	3.82759	3.88889
53718	EEE	Female	2010	4.29302	4.33333	4.6	4.42553	3.96552	3.51562
69740	EEE	Female	2010	4.53023	4.44444	4.86	4.65957	4.10345	3.95833
94133	EEE	Female	2010	3.0766	3.18367	2.78	2.92727	3.06897	2.8125
55691	EEE	Female	2012	3.53478	1.71277	3.37736	3.45283	3.65517	3.82812
25230	EEE	Female	2011	4.40845	4.69565	4.08163	4.5	4.44828	3.83929
47265	EEE	Male	2011	3.95928	4.52174	3.77551	3.56522	3.62069	2.98611
34914	EEE	Male	2011	3.83486	4.21739	3.63265	3.7551	3.93103	3.4375
54664	EEE	Male	2011	4.70892	4.69565	4.59184	4.63043	4.75862	4.0625
78724	EEE	Male	2011	3.68493	4.19565	3.54902	3.82609	3.68966	3.125
62659	EEE	Female	2011	4.35211	4.32609	4.22449	4.23913	4.44828	4.29688
74057	EEE	Male	2011	3.00781	4.28261	3.23077	2.45902	2.37931	3.125
26573	EEE	Male	2012	2.59615	2.87234	1.58824	2.42373	2.35484	2.85714
94587	EEE	Male	2011	4.85446	4.91304	4.77551	4.8913	4.7931	4.44444
37367	EEE	Male	2011	3.51142	4.13043	3.22917	3.52174	3.93333	4.21875
36736	EEE	Male	2011	3.75676	4.19565	2.93878	3.86792	4.26667	2.85714
83408	EEE	Male	2011	2.92015	4.17391	2.91667	2.33824	3.41935	2.41071
70645	EEE	Male	2011	2.82573	3.32609	3.41667	2.50943	3.06897	2.91667
48693	EEE	Male	2011	3.84977	3.95349	3.83673	3.8913	4.17241	2.65625
91234	EEE	Male	2012	2.24667	2.71739	1.90164	1.85294	3.54167	2.5
40586	EEE	Male	2011	4.14884	4.23913	4.21569	4.1087	4.27586	3.125
91457	EEE	Male	2011	3.81395	4.23913	3.77551	3.5	4.34483	3.98438
79091	EEE	Male	2011	2.68401	2.95652	2.90476	2.33333	2.93103	2.875
72372	EEE	Male	2012	2.91736	3.31915	1.77551	2.01087	3.09677	2.96875
87156	EEE	Male	2011	3.47964	3.86957	3.38776	3.35294	3.31034	3.125
74438	EEE	Male	2011	3.16803	4.02174	3.1	2.72881	3.48276	3.19444
32028	EEE	Female	2011	4.24883	4.21739	4.30612	4.32609	4.44828	3.75
95791	EEE	Male	2011	3.55804	4.13043	3.79167	3.47826	3.51613	3.25
80239	EEE	Male	2012	3.42544	3.69565	3.22917	2.98039	3.55172	2.375
27994	EEE	Male	2011	3.8211	4.19565	3.59184	3.74	3.89655	3.66071
64044	EEE	Male	2011	2.59191	3.36957	2.70833	2.31818	3.56667	3.88889
77746	EEE	Male	2011	2.68657	3.8913	3.07692	2.07692	2.58621	3.35938
68076	EEE	Female	2011	3.49772	3.93478	3.31481	3.125	3.7931	2.73438
28903	EEE	Female	2011	4.723	4.91304	4.53061	4.71739	4.55172	4.02778
94385	EEE	Male	2011	4.47418	4.45652	4.30612	4.65217	4.44828	3.125
93407	EEE	Male	2012	2.47079	3.91304	2.96154	1.73438	2.45161	3.20312
66118	EEE	Male	2011	3.4026	4.32609	3.60417	3.03922	3.86207	3.28125
57318	EEE	Male	2011	3.49099	4.15217	3.18367	3.11538	3.55172	2.5
35179	EEE	Male	2011	2.8903	3.32609	3.19231	2.55556	3.03448	2.76786
64348	EEE	Male	2011	3.28319	3.41304	3.2549	3.09615	3.62069	3.66071
54665	EEE	Male	2011	2.66541	3.76087	2.71154	2.02128	2.96552	2.60417
36966	EEE	Male	2011	4.64319	4.67391	4.2449	4.71739	4.65517	2.89062
83979	EEE	Male	2011	3.96729	4.30435	3.44898	3.82609	4.36667	4.44444
52677	EEE	Female	2011	3.64055	4.13043	3.60417	3.375	4	4.01786
39495	EEE	Female	2011	3.26872	3.34783	2.80702	3.60417	3.4	3.03571
81065	EEE	Male	2011	3.4646	3.52174	3.625	3.6	3.83871	4.29688
84774	EEE	Male	2012	3.77376	4.04255	3.62745	3.97917	3.13793	3.05556
82015	EEE	Male	2014	2.22148	2.85106	2.16216	1.87879	1.76	2.41071
26388	EEE	Male	2012	2.93061	3.74468	2.06061	2.78947	2.82456	3.125
68073	EEE	Male	2012	4.26606	4.59574	4.17647	4.25532	3.7931	2.91667
86768	EEE	Male	2012	4.40278	4.53191	4.12245	4.38298	4.34483	4.30556
92280	EEE	Male	2012	4.3945	4.80851	3.94444	4.23404	4.75862	4.72222
63315	EEE	Male	2012	4.61574	4.82979	4.5102	4.57447	4.55172	4.45312
77342	EEE	Male	2012	4.2963	4.34043	4.10204	4.21277	4.13793	3.125
96569	EEE	Male	2013	2.45357	3.23404	2.4127	2.10417	1.9375	3.59375
74683	EEE	Male	2012	4.30876	4.6383	4.28	4.3617	3.65517	4.14062
61735	EEE	Female	2012	3.61883	4.06383	3.03704	3.61224	3.62069	3.28125
86824	EEE	Female	2012	3.79263	4.12766	3.38776	3.87234	3.68966	2.73438
42651	EEE	Male	2012	3.9457	4.44681	3.67347	3.83673	3.51724	4.14062
32032	EEE	Male	2012	3.29289	4.31915	2.83333	3.01818	3.27586	3.03571
76001	EEE	Male	2012	4.37788	4.57447	4.68	4.23404	4.06897	4.45312
44599	EEE	Male	2012	3.45815	4.06383	3.28302	3.34043	2.67742	3.30357
30632	EEE	Male	2013	2.25952	3.12766	1.34328	2.19118	2.4	3.35938
90155	EEE	Male	2012	3.79817	4.19149	3.54902	3.59574	3.82759	3.75
39685	EEE	Male	2012	3.76364	4.08511	3.09804	3.93878	3.96552	2.5
64208	EEE	Male	2012	3.95833	4.40426	4.10204	3.2766	4.10345	4.44444
36454	EEE	Female	2012	3.40789	3.44681	3.2	3.5102	3.19355	3.125
54274	EEE	Female	2012	3.75576	4.23404	3.79592	3.59574	3.68966	4.0625
62388	EEE	Male	2012	4.53425	4.93617	4.4717	4.17021	4.37931	4.375
52683	EEE	Male	2012	3.19665	4.12766	3.03704	3.12245	2.80645	2.91667
34193	EEE	Female	2012	3.90455	3.95745	3.60377	3.97872	3.89655	3.30357
86827	EEE	Male	2012	2.65769	3.40426	2.55172	2.30508	3.16129	2.94643
74066	EEE	Male	2012	3.27803	3.59574	3.21569	3.06	3.13793	3.20312
86064	EEE	Male	2014	2.07333	3.6383	2.0625	1.18182	1.54839	3.125
31906	EEE	Female	2012	4.26389	4.87234	4.32653	4.06383	3.68966	4.375
95895	EEE	Male	2012	3.43913	4.40426	3.37037	3.12766	2.87097	3.81944
91779	EEE	Male	2012	3.70721	4.23404	3.45283	3.78723	3.31034	3.95833
47404	EEE	Male	2013	2.736	3.82979	1.96	2.76596	2.57143	3.03571
26211	EEE	Male	2012	2.96498	3.70213	2.5	3.10345	3.06897	3.30357
59304	EEE	Male	2013	2.64961	3.3617	1.80597	3.05769	2.8	3.125
45846	EEE	Male	2012	3.3087	4	2.7931	3.31915	3.27586	2.94643
30632	EEE	Male	2012	3.15768	3.42553	3.01667	2.87273	3.51724	2.89062
39905	EEE	Female	2012	4.24771	4.29787	4.04082	4.44681	3.96552	3.03571
39447	EEE	Male	2012	4.49537	4.57447	4.10204	4.68085	4.48276	3.98438
42912	EEE	Male	2012	3.72685	4.68085	3.4898	3.55319	3.51724	3.54167
[truncated: 1,047 more rows]

## Sheet: Sheet2
BCH	Biochemistry
BLD	Building technology
CEN	Computer Engineering
CHE	Chemical Engineering
CHM	Industrial Chemistry
CIS	Computer Science
CVE	Civil Engineering
EEE	Electrical and Electronics Engineering
ICE	Information and Communication Engineering
MAT	Mathematics
MCB	Microbiology
MCE	Mechanical Engineering
MIS	Management and Information System
PET	Petroleum Engineering
PHYE	Industrial Physics-Electronics and IT Applications
PHYG	Industrial Physics-Applied Geophysics
PHYR	Industrial Physics-Renewable Energy
